# Supplementary material for: 4-Bromo­anilinium hexa­fluoro­phosphate monohydrate
Source: Acta Crystallogr Sect E Struct Rep Online. 2010 May 22;66(Pt 6):o1430. doi: 10.1107/S1600536810018088 (PMC2979586; doi:10.1107/S1600536810018088)
Supplement: Supplementary file 2 [file e-66-o1430-Isup2.hkl]

# 
# h,k,l, Fc-squared, Fo-squared, sigma(Fo-squared) and status flag 
# 
data_I
_shelx_title ' F in P2(1)/c' 
_shelx_refln_list_code          4 
_shelx_F_calc_maximum      152.23 
_exptl_crystal_F_000       656.00 
_reflns_d_resolution_high  0.7711 
 
loop_ 
 _symmetry_equiv_pos_as_xyz 
 'x, y, z' 
 '-x, y+1/2, -z+1/2' 
 '-x, -y, -z' 
 'x, -y-1/2, z-1/2' 
 
_cell_length_a    14.6461 
_cell_length_b     5.0751 
_cell_length_c    15.3142 
_cell_angle_alpha  90.000 
_cell_angle_beta   94.697 
_cell_angle_gamma  90.000 
 
_shelx_F_squared_multiplier     1.000 
 
loop_ 
 _refln_index_h 
 _refln_index_k 
 _refln_index_l 
 _refln_F_squared_calc 
 _refln_F_squared_meas 
 _refln_F_squared_sigma 
 _refln_observed_status 
   3   0   0    12961.71    11407.66    310.64 o 
   4   0   0    15479.44    14696.64    355.22 o 
   5   0   0     1904.94     2053.92     18.95 o 
   6   0   0    13536.65    14030.20    438.20 o 
   7   0   0    10340.52    10980.80    213.61 o 
   8   0   0     6900.59     7502.24    132.12 o 
   9   0   0     1338.91     1305.19     42.23 o 
  10   0   0       16.13       25.71      7.07 o 
  11   0   0     1996.11     2050.46     55.54 o 
  12   0   0       54.61       45.91     10.04 o 
  13   0   0     2159.50     2213.25     85.02 o 
  14   0   0     1236.40     1308.07     52.62 o 
  15   0   0       78.66       87.93     13.35 o 
  16   0   0      286.91      263.09     31.42 o 
  17   0   0        8.90       11.62      6.32 o 
  18   0   0       62.72       62.17     13.87 o 
   1   1   0      120.45      141.86      4.55 o 
   2   1   0       24.50       32.29      3.37 o 
   3   1   0     9868.93     9720.45     59.45 o 
   4   1   0     2949.70     2964.27     16.74 o 
   5   1   0     1082.89     1114.27      7.07 o 
   6   1   0       46.34       38.87      3.29 o 
   7   1   0       86.41       86.88      5.84 o 
   8   1   0      555.37      555.88     14.99 o 
   9   1   0      861.09      848.55     14.34 o 
  10   1   0     2298.31     2409.04     46.62 o 
  11   1   0      773.71      757.74     17.89 o 
  12   1   0      311.17      342.68     15.24 o 
  13   1   0       64.91       67.62      6.85 o 
  14   1   0      108.04      102.45      7.89 o 
  15   1   0      151.74      132.95      9.12 o 
  16   1   0      168.68      150.78     11.27 o 
  17   1   0      271.67      268.03     26.63 o 
  18   1   0       83.97       66.61      6.51 o 
   0   2   0     2361.13     2570.66     22.69 o 
   1   2   0      898.02      986.41      7.82 o 
   2   2   0       25.39       30.12      1.95 o 
   3   2   0      181.73      214.46      5.47 o 
   4   2   0      142.41      132.18      4.90 o 
   5   2   0      218.00      214.13      5.91 o 
   6   2   0       14.49       13.75      2.17 o 
   7   2   0      337.62      358.72     10.66 o 
   8   2   0      470.71      468.62     10.30 o 
   9   2   0      362.98      366.30      8.50 o 
  10   2   0        8.77        6.79      3.38 o 
  11   2   0      423.89      450.44     13.33 o 
  12   2   0       15.96       18.22      5.07 o 
  13   2   0        4.42        7.62      4.43 o 
  14   2   0       10.73       12.95      5.27 o 
  15   2   0       76.70       73.07      8.10 o 
  16   2   0       30.74       38.63     10.42 o 
  17   2   0       13.94       23.19      8.35 o 
  18   2   0       12.35       -0.14     10.70 o 
   1   3   0        6.87        7.93      2.58 o 
   2   3   0      963.31      889.33     13.58 o 
   3   3   0      562.12      608.89     13.78 o 
   4   3   0      348.30      357.77      8.27 o 
   5   3   0       62.93       70.68      5.20 o 
   6   3   0     1212.03     1281.76     23.40 o 
   7   3   0      631.83      676.47     15.21 o 
   8   3   0       52.25       62.32      5.48 o 
   9   3   0       29.95       31.89      5.89 o 
  10   3   0      499.32      532.40     19.10 o 
  11   3   0        3.93        9.41      5.86 o 
  12   3   0       41.65       37.95      8.64 o 
  13   3   0        3.17        9.82      9.87 o 
  14   3   0       15.12       41.47     10.48 o 
  15   3   0       15.22       21.75      8.41 o 
  16   3   0        6.55        0.21     13.59 o 
   0   4   0      488.03      460.87     16.01 o 
   1   4   0      117.07      122.85      7.76 o 
   2   4   0       45.98       42.63      4.00 o 
   3   4   0       10.98       12.91      3.88 o 
   4   4   0       12.81       17.58      2.96 o 
   5   4   0       28.70       35.33      4.82 o 
   6   4   0      463.12      469.51     29.23 o 
   7   4   0        3.86        5.69      6.95 o 
   8   4   0      138.35      149.19     14.32 o 
   9   4   0       43.26       38.99     12.88 o 
  10   4   0        8.81       11.74      7.18 o 
  11   4   0       62.40       49.85      8.41 o 
  12   4   0       58.95       94.76     12.04 o 
  13   4   0        8.66       -0.75      9.37 o 
  14   4   0        8.30       12.76      6.99 o 
  15   4   0       42.50       70.28     26.24 o 
   1   5   0      337.06      362.78     13.72 o 
   2   5   0      274.88      270.34     15.61 o 
   3   5   0       10.68        4.37      3.54 o 
   4   5   0        2.90        8.14      5.73 o 
   5   5   0      114.39      107.46      9.99 o 
   6   5   0      113.85      116.63     12.03 o 
   7   5   0        3.39       13.87      6.43 o 
   8   5   0       36.97       32.60      7.06 o 
   9   5   0       93.12       95.56     10.50 o 
  10   5   0        7.48       15.84     16.12 o 
  11   5   0        4.16       10.28      8.90 o 
  12   5   0       12.83       35.74      7.66 o 
   0   6   0       56.12       19.63     19.92 o 
   1   6   0        0.00       -9.49     12.32 o 
   2   6   0       11.47       22.20     14.13 o 
   3   6   0        0.99       11.07      9.92 o 
   4   6   0        0.02        1.94      6.75 o 
   5   6   0        0.69        6.25      6.23 o 
   6   6   0        1.49       11.40      6.72 o 
   7   6   0        1.07       -1.08      9.72 o 
 -18   1   1        3.41        0.85      7.18 o 
 -17   1   1      115.96      114.75     11.01 o 
 -16   1   1      301.64      297.45     19.05 o 
 -15   1   1       50.30       64.70      6.58 o 
 -14   1   1      952.39     1058.47     23.25 o 
 -13   1   1       25.80       29.35      4.68 o 
 -12   1   1       29.80       29.42      5.40 o 
 -11   1   1      519.85      508.14     12.95 o 
 -10   1   1     1980.61     2051.36     27.57 o 
  -9   1   1     1810.51     1823.82     26.86 o 
  -8   1   1      599.71      647.42     13.75 o 
  -7   1   1     5120.52     5113.98     40.84 o 
  -6   1   1     1239.07     1286.63     13.30 o 
  -5   1   1        3.01        9.63      3.05 o 
  -4   1   1      194.12      155.20      4.10 o 
  -3   1   1    16344.75    14449.18    276.00 o 
  -2   1   1      580.69      591.10      5.94 o 
  -1   1   1     3611.11     3557.50     23.55 o 
   0   1   1    21873.92    20023.79   1082.19 o 
   1   1   1      532.52      557.79      5.18 o 
   2   1   1     5178.83     5032.52     32.98 o 
   3   1   1      206.47      205.96      2.50 o 
   4   1   1     2899.04     2847.24     22.02 o 
   5   1   1     3852.75     3909.74     22.14 o 
   6   1   1     1048.87      974.96      8.63 o 
   7   1   1     1430.79     1400.64     17.39 o 
   8   1   1      285.42      301.93     10.35 o 
   9   1   1      399.20      381.24      8.59 o 
  10   1   1      457.93      474.54      9.42 o 
  11   1   1      778.59      803.36     19.67 o 
  12   1   1       28.51       30.70      5.74 o 
  13   1   1     2433.95     2461.20     67.32 o 
  14   1   1       45.96       37.37      4.99 o 
  15   1   1       14.57       24.82      7.48 o 
  16   1   1       24.14       25.42      5.78 o 
  17   1   1      152.63      128.44     12.79 o 
  18   1   1       29.66       21.44      5.85 o 
 -18   2   1       46.12       25.09      9.65 o 
 -17   2   1      132.43      135.29     17.15 o 
 -16   2   1       30.73       40.08      8.97 o 
 -15   2   1       18.06       19.27      5.82 o 
 -14   2   1        3.09        8.76      4.03 o 
 -13   2   1      875.25      909.46     26.95 o 
 -12   2   1      488.94      500.95     21.14 o 
 -11   2   1      122.10      113.69      7.36 o 
 -10   2   1      658.92      740.31     16.74 o 
  -9   2   1       14.29       24.61      4.22 o 
  -8   2   1      835.51      811.87     14.21 o 
  -7   2   1     3838.67     3768.56     61.54 o 
  -6   2   1      756.22      713.21      8.86 o 
  -5   2   1     1071.11     1045.46     13.04 o 
  -4   2   1     6079.27     5618.10     37.80 o 
  -3   2   1       31.93       31.50      2.22 o 
  -2   2   1     2974.47     2973.85     22.44 o 
  -1   2   1      434.40      423.85      8.49 o 
   0   2   1     2655.22     2488.58     16.52 o 
   1   2   1     1762.76     1792.49      9.89 o 
   2   2   1    10168.99     9861.42    112.89 o 
   3   2   1     3770.00     3957.38     28.99 o 
   4   2   1      902.39      935.72      8.05 o 
   5   2   1       12.09        4.70      3.45 o 
   6   2   1      247.45      233.05      9.14 o 
   7   2   1     2350.78     2500.50     35.80 o 
   8   2   1     2030.24     2012.64     29.38 o 
   9   2   1     1052.33      987.36     15.55 o 
  10   2   1     2507.53     2568.64     55.77 o 
  11   2   1      174.71      168.64     11.03 o 
  12   2   1      113.37      123.98     10.33 o 
  13   2   1       36.17       36.22     10.28 o 
  14   2   1      327.98      354.61     10.81 o 
  15   2   1      218.72      223.96     15.80 o 
  16   2   1      199.03      201.06     21.99 o 
  17   2   1      253.95      247.73     22.62 o 
 -16   3   1       32.79       22.25     10.86 o 
 -15   3   1      132.80      126.98     15.66 o 
 -14   3   1        5.26       10.52      8.42 o 
 -13   3   1      248.58      245.17     23.66 o 
 -12   3   1       16.25       18.91      6.96 o 
 -11   3   1       20.97       24.43      5.17 o 
 -10   3   1      186.50      164.79     14.00 o 
  -9   3   1     1287.33     1260.97     25.99 o 
  -8   3   1      233.20      210.11     10.23 o 
  -7   3   1       10.86       12.36      3.99 o 
  -6   3   1      857.86      830.69     17.57 o 
  -5   3   1       66.74       71.83      5.09 o 
  -4   3   1      172.33      147.63      5.97 o 
  -3   3   1     1378.06     1388.33     22.63 o 
  -2   3   1      465.93      476.67     14.50 o 
  -1   3   1      584.38      539.75     13.06 o 
   0   3   1      948.10      828.35     14.61 o 
   1   3   1        9.09        4.57      2.87 o 
   2   3   1      139.70      178.40      8.23 o 
   3   3   1       17.91       24.70      5.00 o 
   4   3   1      279.99      360.18      9.14 o 
   5   3   1     2419.65     2364.76     39.89 o 
   6   3   1       10.61       15.02      3.70 o 
   7   3   1       61.44       52.98      5.55 o 
   8   3   1      712.82      696.85     19.76 o 
   9   3   1      460.36      458.99     12.45 o 
  10   3   1        5.46       11.54      4.42 o 
  11   3   1        6.73       13.57      4.51 o 
  12   3   1       45.47       38.00      7.26 o 
  13   3   1       96.01       84.59      9.59 o 
  14   3   1       26.04       17.32     11.71 o 
  15   3   1        0.74        2.63     11.00 o 
  16   3   1       14.84        7.26     13.61 o 
 -15   4   1       12.34       10.85     10.58 o 
 -14   4   1        0.60       15.83      9.88 o 
 -13   4   1        1.77        5.83      8.48 o 
 -12   4   1       41.30       27.83     11.18 o 
 -11   4   1       56.85       41.21     11.13 o 
 -10   4   1       49.32       52.31      9.77 o 
  -9   4   1      217.53      219.02     19.60 o 
  -8   4   1       61.62       59.96      7.41 o 
  -7   4   1       25.64       15.73      5.75 o 
  -6   4   1      321.26      344.84     18.49 o 
  -5   4   1      411.42      363.44     17.34 o 
  -4   4   1      185.10      181.73     10.49 o 
  -3   4   1       27.30       37.94      3.90 o 
  -2   4   1      369.58      372.50     11.47 o 
  -1   4   1      137.97      144.29      7.91 o 
   0   4   1        0.68        4.06      3.82 o 
   1   4   1       48.33       59.56      4.81 o 
   2   4   1      409.21      402.63     15.04 o 
   3   4   1      378.65      396.51     17.05 o 
   4   4   1      245.56      237.13     10.18 o 
   5   4   1        1.10        4.30      4.54 o 
   6   4   1      408.83      387.37     14.07 o 
   7   4   1      420.31      468.11     28.14 o 
   8   4   1      219.68      221.18     16.29 o 
   9   4   1        1.06       10.57      5.70 o 
  10   4   1        1.76        9.63     10.72 o 
  11   4   1       23.70       33.47     18.56 o 
  12   4   1       63.66       74.13     12.11 o 
  13   4   1        0.21       -5.15      9.69 o 
  14   4   1       32.13       26.21      8.32 o 
 -12   5   1        0.75        8.57     10.06 o 
 -11   5   1        8.56       16.27      6.99 o 
 -10   5   1        0.13       -4.53      7.17 o 
  -9   5   1        5.78        4.26     11.27 o 
  -8   5   1        0.08       15.88      6.95 o 
  -7   5   1        5.57       11.30      7.11 o 
  -6   5   1       13.88       26.96      8.47 o 
  -5   5   1       12.74       16.88      5.48 o 
  -4   5   1        0.76        5.18      7.97 o 
  -3   5   1        0.52        6.63      8.91 o 
  -2   5   1       18.70       19.48      6.46 o 
  -1   5   1       34.72       41.03      6.07 o 
   0   5   1        0.18        6.84      3.54 o 
   1   5   1       12.88       17.75      5.09 o 
   2   5   1        0.09        0.33      5.01 o 
   3   5   1       14.81       18.18      5.64 o 
   4   5   1        3.53       18.83      6.94 o 
   5   5   1        0.32        2.99      6.82 o 
   6   5   1       19.56       19.27      9.80 o 
   7   5   1        1.23        1.06      7.06 o 
   8   5   1        0.10        7.96      5.75 o 
   9   5   1        1.22        6.11     10.28 o 
  10   5   1        9.59       11.67     10.21 o 
  11   5   1        3.56       -7.78      9.13 o 
  12   5   1        0.54        0.23      7.55 o 
  -7   6   1        0.46        4.40      7.17 o 
  -6   6   1        1.74        8.44     13.11 o 
  -5   6   1       15.72       15.05      8.03 o 
  -4   6   1        6.54       14.22      7.63 o 
  -3   6   1        0.06       12.09      9.82 o 
  -2   6   1       40.95       34.92     17.19 o 
  -1   6   1      114.40       60.20     14.97 o 
   0   6   1        6.59       24.75     13.78 o 
   1   6   1        2.90        8.57     12.79 o 
   2   6   1       40.63       48.70     17.85 o 
   3   6   1       29.20       31.69     30.08 o 
   4   6   1       12.66        9.00      7.77 o 
   5   6   1        0.55       26.68     12.08 o 
   6   6   1       19.61        3.93      7.64 o 
   7   6   1        4.46       -0.93     11.27 o 
 -18   0   2       40.77       45.17     11.51 o 
 -17   0   2      868.49      908.52     38.29 o 
 -16   0   2      475.66      448.48     19.71 o 
 -15   0   2      430.85      357.36     36.17 o 
 -14   0   2     1427.88     1444.29     57.67 o 
 -13   0   2      980.96      974.14     40.24 o 
 -12   0   2      368.12      357.71     22.54 o 
 -11   0   2     1139.41     1197.66     33.44 o 
 -10   0   2     5538.28     5722.26    121.77 o 
  -9   0   2     2314.06     2162.38     36.32 o 
  -8   0   2      845.78      733.85     17.73 o 
  -7   0   2        9.22       16.27      6.37 o 
  -6   0   2     2748.05     2935.71     57.07 o 
  -5   0   2     2119.07     1987.89     34.50 o 
  -4   0   2     9642.96     9150.01     59.03 o 
  -3   0   2    17307.62    16297.29    508.45 o 
  -2   0   2     1272.40     1436.58     11.91 o 
   1   0   2     2299.56     1884.86     62.40 o 
   3   0   2    15531.21    14439.84    437.31 o 
   4   0   2    12288.41    11886.01    252.49 o 
   5   0   2     3683.15     3861.31     37.57 o 
   6   0   2     1174.63      922.69     10.43 o 
   7   0   2        9.41        7.38      4.25 o 
   8   0   2      477.18      461.35     21.86 o 
   9   0   2       19.33       19.58      5.07 o 
  10   0   2    12089.90    12951.26    193.28 o 
  11   0   2      123.74      136.79     14.94 o 
  12   0   2      183.31      211.76     19.67 o 
  13   0   2     3161.51     3194.39    179.27 o 
  14   0   2      880.09      949.03     35.18 o 
  15   0   2        3.74        8.82      8.34 o 
  16   0   2      218.61      216.30     19.06 o 
  17   0   2      594.23      544.65     61.41 o 
  18   0   2       91.63       63.51     12.88 o 
 -18   1   2       53.24       39.14      7.26 o 
 -17   1   2       14.79       15.46      6.57 o 
 -16   1   2       93.02      104.68     13.13 o 
 -15   1   2       72.92       61.67      6.86 o 
 -14   1   2      144.67      149.25     10.53 o 
 -13   1   2      972.09     1020.58     30.47 o 
 -12   1   2      310.12      305.71     16.35 o 
 -11   1   2     1078.21     1126.33     23.77 o 
 -10   1   2      682.81      677.98     11.80 o 
  -9   1   2      789.49      792.81     16.24 o 
  -8   1   2     1921.60     1921.55     21.75 o 
  -7   1   2    13974.97    13763.97    150.47 o 
  -6   1   2      440.27      409.35      8.98 o 
  -5   1   2    12182.78    11818.31    147.79 o 
  -4   1   2     1063.58      950.28      9.55 o 
  -3   1   2      707.96      623.63      5.48 o 
  -2   1   2      695.76      723.93      8.66 o 
  -1   1   2     4554.56     4579.49     35.92 o 
   1   1   2     8007.88     7957.33     58.34 o 
   2   1   2      202.07      211.96      3.65 o 
   3   1   2      710.95      682.01      8.09 o 
   4   1   2        6.58        9.28      3.22 o 
   5   1   2      237.34      247.21      7.26 o 
   6   1   2     3464.19     3565.00     26.17 o 
   7   1   2     4211.04     4287.10     41.94 o 
   8   1   2     1099.34     1166.45     23.57 o 
   9   1   2      367.81      356.69     10.99 o 
  10   1   2      604.19      569.04     15.08 o 
  11   1   2       23.62       26.85      4.93 o 
  12   1   2        3.37        7.61      6.15 o 
  13   1   2      437.50      463.00     18.37 o 
  14   1   2      408.15      435.22     15.91 o 
  15   1   2      165.40      143.12      9.12 o 
  16   1   2      165.06      137.40     11.68 o 
  17   1   2       11.55       21.42      7.33 o 
  18   1   2        2.63       -2.46      8.00 o 
 -18   2   2       20.25        5.88      8.05 o 
 -17   2   2       18.97       13.37      8.12 o 
 -16   2   2       29.47       32.38      8.20 o 
 -15   2   2        0.94        3.01      7.05 o 
 -14   2   2       13.43       16.65      5.86 o 
 -13   2   2      171.81      191.04     16.94 o 
 -12   2   2       26.23       25.17      4.67 o 
 -11   2   2        2.06        6.63      5.00 o 
 -10   2   2      230.44      240.02     11.65 o 
  -9   2   2      436.50      441.27     10.51 o 
  -8   2   2      177.48      151.34      9.60 o 
  -7   2   2     1203.94     1228.77     14.13 o 
  -6   2   2     2150.74     2179.06     20.47 o 
  -5   2   2      137.29      128.49      3.77 o 
  -4   2   2       19.81       20.64      3.44 o 
  -3   2   2      486.76      483.68     12.16 o 
  -2   2   2      175.16      173.72      5.52 o 
  -1   2   2        6.02       12.93      1.49 o 
   0   2   2     1337.76     1314.58      9.89 o 
   1   2   2      100.38      100.21      5.58 o 
   2   2   2        5.82        3.19      1.48 o 
   3   2   2      184.22      242.75      6.84 o 
   4   2   2        4.21       11.27      3.39 o 
   5   2   2      631.44      578.42     14.21 o 
   6   2   2      476.41      444.52     11.69 o 
   7   2   2      212.66      191.22      8.70 o 
   8   2   2      359.54      353.98      8.24 o 
   9   2   2      197.42      169.25      8.13 o 
  10   2   2       32.82       43.31      7.33 o 
  11   2   2       89.77       88.65      6.82 o 
  12   2   2        0.28        2.62      2.73 o 
  13   2   2        3.75        9.47      5.48 o 
  14   2   2        0.63        2.09      6.56 o 
  15   2   2        1.43        9.30      6.34 o 
  16   2   2        6.50       18.20     11.86 o 
  17   2   2        9.11        6.75      8.62 o 
 -16   3   2       55.26       60.44     11.30 o 
 -15   3   2        1.97       -2.45     10.98 o 
 -14   3   2       77.20       70.71      9.13 o 
 -13   3   2      194.45      228.81     19.84 o 
 -12   3   2        1.07       17.63      7.48 o 
 -11   3   2      101.45      118.33     11.94 o 
 -10   3   2        5.27        9.56      4.03 o 
  -9   3   2      484.50      501.22     14.00 o 
  -8   3   2      196.18      184.10      8.93 o 
  -7   3   2     1547.23     1518.70     26.59 o 
  -6   3   2      188.25      223.19      5.65 o 
  -5   3   2        3.90        3.44      2.91 o 
  -4   3   2      627.24      586.97     12.18 o 
  -3   3   2      123.59      100.37      4.10 o 
  -2   3   2      214.43      197.79      8.94 o 
  -1   3   2      394.59      382.18     10.33 o 
   0   3   2      101.68       95.88      6.54 o 
   1   3   2     1244.92     1248.77     15.05 o 
   2   3   2       25.85       39.74      4.24 o 
   3   3   2      617.82      611.38     11.22 o 
   4   3   2      421.96      414.00      9.54 o 
   5   3   2       12.98       11.14      4.04 o 
   6   3   2       95.81      115.40      9.14 o 
   7   3   2     1390.71     1403.49     27.52 o 
   8   3   2       22.84       20.19      4.54 o 
   9   3   2      289.65      292.52     10.24 o 
  10   3   2       26.15       20.45      5.24 o 
  11   3   2        2.34        9.70      2.62 o 
  12   3   2       28.62       36.80      7.86 o 
  13   3   2       42.75       44.97      8.53 o 
  14   3   2       47.10       41.34      9.93 o 
  15   3   2        7.18       15.54     13.34 o 
  16   3   2       53.37       53.85     10.39 o 
 -15   4   2       31.80       30.13     11.44 o 
 -14   4   2        1.81       19.11      7.94 o 
 -13   4   2        0.14        8.76      7.07 o 
 -12   4   2        1.52       12.72      9.05 o 
 -11   4   2        1.11        5.67      7.01 o 
 -10   4   2       53.72       62.66     11.80 o 
  -9   4   2      421.64      446.46     27.20 o 
  -8   4   2       20.87       19.61      7.62 o 
  -7   4   2       71.04       94.86     10.23 o 
  -6   4   2       75.85       84.49     13.16 o 
  -5   4   2      273.32      272.24     16.74 o 
  -4   4   2        3.69        6.30      2.64 o 
  -3   4   2       30.05       33.74      5.10 o 
  -2   4   2      632.06      621.13     24.35 o 
  -1   4   2       11.12        3.99      1.92 o 
   0   4   2       31.33       31.93      4.76 o 
   1   4   2       92.29      108.67      6.92 o 
   2   4   2      408.61      364.25     12.94 o 
   3   4   2        3.79       13.88      4.10 o 
   4   4   2      347.12      344.79     11.21 o 
   5   4   2       70.24       78.10      7.92 o 
   6   4   2       16.52        6.96      2.81 o 
   7   4   2       21.96       20.29      4.06 o 
   8   4   2        0.16        3.23      4.98 o 
   9   4   2       35.58       31.50      7.93 o 
  10   4   2      157.46      161.52     13.99 o 
  11   4   2       23.65       31.91     14.41 o 
  12   4   2       22.07       34.57     11.34 o 
  13   4   2        0.81       -3.35      9.95 o 
  14   4   2        1.16       16.29      8.30 o 
 -12   5   2       49.63       61.01     11.37 o 
 -11   5   2        9.25       12.39      6.70 o 
 -10   5   2        6.04       -5.05      7.55 o 
  -9   5   2       40.64       38.38      9.36 o 
  -8   5   2       58.33       61.89      9.85 o 
  -7   5   2        9.33       13.42      7.04 o 
  -6   5   2        0.19       -2.75      9.34 o 
  -5   5   2      125.20      123.90     11.39 o 
  -4   5   2      113.71      121.76     10.73 o 
  -3   5   2       67.97       78.05      9.31 o 
  -2   5   2        5.25       13.36      5.45 o 
  -1   5   2      235.54      215.81     21.55 o 
   0   5   2       60.01       54.41      6.37 o 
   1   5   2      465.36      507.91     19.73 o 
   2   5   2       14.68       14.91      5.89 o 
   3   5   2       76.97       81.89      7.79 o 
   4   5   2      253.62      274.35     17.46 o 
   5   5   2      105.73      101.29     10.47 o 
   6   5   2        0.10        5.99      6.25 o 
   7   5   2        7.04        9.58      5.75 o 
   8   5   2       95.91       95.87     12.29 o 
   9   5   2       24.65       20.50     10.63 o 
  10   5   2        0.53        0.57      9.14 o 
  11   5   2       52.73       42.79      8.52 o 
  -7   6   2        1.18        7.44     11.61 o 
  -6   6   2       15.80        9.84      7.92 o 
  -5   6   2        0.40        1.95      7.07 o 
  -4   6   2        0.10        5.99      9.09 o 
  -3   6   2        2.34       12.16      7.82 o 
  -2   6   2       13.13       10.93     10.60 o 
  -1   6   2       49.01       43.52     12.30 o 
   0   6   2        1.58       13.67     11.62 o 
   1   6   2       23.96       25.17     30.28 o 
   2   6   2        1.90      -10.83     12.22 o 
   3   6   2        4.28       34.64     19.13 o 
   4   6   2        7.04       11.62     17.29 o 
   5   6   2        1.83       23.67     10.68 o 
   6   6   2        2.47       13.87     20.94 o 
   7   6   2        0.09       18.92     11.08 o 
 -18   1   3       70.15       64.29      6.94 o 
 -17   1   3      284.02      275.55     24.41 o 
 -16   1   3        2.49       10.86      5.01 o 
 -15   1   3      163.23      175.21     11.77 o 
 -14   1   3       15.57       27.23      4.13 o 
 -13   1   3      547.82      580.77     20.68 o 
 -12   1   3      184.18      193.56     12.47 o 
 -11   1   3     1169.78     1173.97     25.18 o 
 -10   1   3     1535.97     1539.04     28.54 o 
  -9   1   3      441.62      435.20     10.22 o 
  -8   1   3       22.88       14.47      5.50 o 
  -7   1   3      145.58      166.20      6.69 o 
  -6   1   3     4176.95     4206.28     37.97 o 
  -5   1   3     1485.89     1496.33     11.61 o 
  -4   1   3     4181.65     4100.09     23.32 o 
  -3   1   3     4196.99     4209.13     29.15 o 
  -2   1   3       96.04       82.39      2.49 o 
  -1   1   3     5192.90     4845.30     22.47 o 
   0   1   3    20570.22    19106.12    516.11 o 
   1   1   3    11392.83    10665.23     69.60 o 
   2   1   3      516.06      478.15      5.10 o 
   3   1   3    11183.83    10562.86     88.58 o 
   4   1   3      439.20      412.42      5.24 o 
   5   1   3      126.75      157.87      7.81 o 
   6   1   3      276.95      261.84      7.93 o 
   7   1   3     3558.08     3567.93     42.42 o 
   8   1   3     1202.37     1184.84     16.68 o 
   9   1   3     1184.98     1201.18     17.65 o 
  10   1   3     3426.35     3638.56     66.84 o 
  11   1   3      274.59      287.31     12.10 o 
  12   1   3      101.13      109.17      8.02 o 
  13   1   3       21.46       22.57      4.54 o 
  14   1   3      400.18      385.71     16.57 o 
  15   1   3       14.93       16.86      7.21 o 
  16   1   3      218.43      235.13     27.57 o 
  17   1   3      155.05      120.25     15.62 o 
  18   1   3        6.72       13.87      8.65 o 
 -18   2   3       46.09       54.24     14.73 o 
 -17   2   3      155.82      158.02     21.76 o 
 -16   2   3      253.01      274.62     29.54 o 
 -15   2   3      113.70      101.75      9.24 o 
 -14   2   3      618.68      644.79     22.98 o 
 -13   2   3      629.10      707.63     25.70 o 
 -12   2   3       66.67       70.43      7.29 o 
 -11   2   3       62.73       70.76      7.59 o 
 -10   2   3     1906.24     1909.21     37.17 o 
  -9   2   3      661.03      646.16     10.75 o 
  -8   2   3     2686.36     2681.55     31.66 o 
  -7   2   3     3351.76     3332.28     43.66 o 
  -6   2   3      184.47      214.01      5.80 o 
  -5   2   3     1632.90     1769.50     20.34 o 
  -4   2   3       35.63       23.69      4.37 o 
  -3   2   3     4454.55     4183.43     48.51 o 
  -2   2   3     7025.73     7167.94     55.17 o 
  -1   2   3       35.40       44.50      2.97 o 
   0   2   3     8589.63     7817.83     70.29 o 
   1   2   3     1818.66     1994.33     15.51 o 
   2   2   3      432.76      421.00      9.12 o 
   3   2   3      354.05      457.05     10.46 o 
   4   2   3      350.54      224.40      6.33 o 
   5   2   3      168.95      149.19      7.67 o 
   6   2   3     7041.55     7189.28     88.90 o 
   7   2   3      198.44      167.98      8.29 o 
   8   2   3      599.50      592.44     13.81 o 
   9   2   3      304.69      280.16      9.81 o 
  10   2   3      268.15      281.14     10.97 o 
  11   2   3       73.70       76.90      7.37 o 
  12   2   3      284.57      290.99     14.63 o 
  13   2   3      482.78      507.74     20.10 o 
  14   2   3      164.06      165.35      9.92 o 
  15   2   3       27.88       33.20      7.48 o 
  16   2   3        0.02       -0.35      6.08 o 
  17   2   3       30.51       44.49      8.42 o 
 -16   3   3       98.49       78.65     10.47 o 
 -15   3   3        0.75       12.49      6.93 o 
 -14   3   3       26.58       15.66      7.16 o 
 -13   3   3        9.16       18.29      6.82 o 
 -12   3   3      391.16      339.60     19.27 o 
 -11   3   3      148.12      150.33     12.99 o 
 -10   3   3        2.41       -2.35      6.30 o 
  -9   3   3     1493.06     1571.10     40.08 o 
  -8   3   3      298.03      236.00     11.99 o 
  -7   3   3       54.78       69.62      6.51 o 
  -6   3   3        8.42       28.67      7.46 o 
  -5   3   3     2007.59     1882.23     42.90 o 
  -4   3   3      209.41      232.09     14.90 o 
  -3   3   3      727.24      695.51     11.83 o 
  -2   3   3      113.38       95.09      3.99 o 
  -1   3   3      135.86      168.69      6.66 o 
   0   3   3       26.84       22.13      3.25 o 
   1   3   3     1167.01     1169.14     26.59 o 
   2   3   3       36.40       25.30      4.31 o 
   3   3   3      746.56      829.96     15.69 o 
   4   3   3      733.16      825.08     18.46 o 
   5   3   3       35.33       16.89      4.65 o 
   6   3   3      194.05      186.95      8.82 o 
   7   3   3        6.59       13.63      3.95 o 
   8   3   3      152.27      161.56      9.66 o 
   9   3   3      181.07      149.16     11.05 o 
  10   3   3      252.31      268.77     17.27 o 
  11   3   3       78.57       90.94      8.28 o 
  12   3   3        6.30        8.04      4.91 o 
  13   3   3        1.55       12.76      6.30 o 
  14   3   3        2.31       10.61     11.35 o 
  15   3   3       83.28       91.25     25.61 o 
  16   3   3       32.82       19.51      6.85 o 
 -14   4   3       32.01       38.55      9.85 o 
 -13   4   3       12.99       10.51      7.48 o 
 -12   4   3       54.87       45.94     10.15 o 
 -11   4   3       60.63       48.18     10.29 o 
 -10   4   3        6.59       14.03      6.60 o 
  -9   4   3        3.08        6.81      8.23 o 
  -8   4   3       78.62       81.04     12.89 o 
  -7   4   3      236.90      256.49     19.43 o 
  -6   4   3      228.71      232.67     17.06 o 
  -5   4   3        0.92       17.82      7.15 o 
  -4   4   3       40.20       36.71      9.64 o 
  -3   4   3       94.90      122.37      5.75 o 
  -2   4   3      236.83      225.17     13.66 o 
  -1   4   3      230.59      230.96     12.30 o 
   0   4   3       32.03       46.52      4.19 o 
   1   4   3      481.16      514.13     16.89 o 
   2   4   3       52.58       38.74      6.78 o 
   3   4   3        0.45        5.81      3.03 o 
   4   4   3      462.76      541.08     18.72 o 
   5   4   3      307.83      273.08     12.98 o 
   6   4   3       41.96       31.91      4.98 o 
   7   4   3       16.29       29.83      4.58 o 
   8   4   3      197.34      213.51     14.34 o 
   9   4   3       11.80       35.32     13.69 o 
  10   4   3       15.77       19.40      9.48 o 
  11   4   3       41.57       41.34      9.32 o 
  12   4   3       34.23       32.25      9.94 o 
  13   4   3        0.93       23.48      8.51 o 
  14   4   3        6.34       15.10     10.01 o 
 -12   5   3        0.05       18.61     15.99 o 
 -11   5   3       17.10       12.54      6.08 o 
 -10   5   3        0.34       10.65      9.04 o 
  -9   5   3        2.79       -3.61      8.46 o 
  -8   5   3        3.93       21.55     11.96 o 
  -7   5   3        9.70       -1.29      9.79 o 
  -6   5   3       25.98       22.98      7.11 o 
  -5   5   3        2.68       10.23      6.61 o 
  -4   5   3       10.88        8.84      5.25 o 
  -3   5   3        4.45       15.39      5.42 o 
  -2   5   3        3.11        8.48      7.13 o 
  -1   5   3       23.50       18.34      5.56 o 
   0   5   3        2.96       15.83      7.47 o 
   1   5   3       31.62       23.58      6.84 o 
   2   5   3       34.83       37.95      6.75 o 
   3   5   3        0.93       24.23      6.58 o 
   4   5   3       14.23       18.70      6.56 o 
   5   5   3        0.16        2.58      5.28 o 
   6   5   3        0.66        6.54      5.96 o 
   7   5   3        0.22       -4.57      7.80 o 
   8   5   3        0.62        0.45      9.33 o 
   9   5   3        4.06        3.74      4.49 o 
  10   5   3        0.18        0.25      8.89 o 
  11   5   3       10.38       24.12     13.92 o 
  -7   6   3        5.96        7.44      5.10 o 
  -6   6   3       33.58       30.79      6.92 o 
  -5   6   3        0.58       -3.34     10.77 o 
  -4   6   3        7.36        6.38     10.08 o 
  -3   6   3       25.40       27.55      8.19 o 
  -2   6   3       28.15       33.19     17.64 o 
  -1   6   3        0.40        4.75     10.02 o 
   0   6   3        8.55       28.60     11.91 o 
   1   6   3       81.68       75.92     12.11 o 
   2   6   3       12.48        9.51     10.28 o 
   3   6   3        1.97       -8.50     14.54 o 
   4   6   3       10.24       32.91     13.44 o 
   5   6   3        9.78       33.95     21.58 o 
   6   6   3        0.21       21.22     20.91 o 
 -18   0   4      284.09      282.82     20.85 o 
 -17   0   4       46.50       30.40      9.66 o 
 -16   0   4        1.70        5.67      9.42 o 
 -15   0   4       79.90      134.98     11.91 o 
 -14   0   4      506.05      577.49     20.96 o 
 -13   0   4      972.00      995.92     42.51 o 
 -12   0   4     1327.16     1390.66     61.92 o 
 -11   0   4     2337.15     2406.18     64.44 o 
 -10   0   4      588.92      537.75     17.53 o 
  -9   0   4      104.61      106.25     13.67 o 
  -8   0   4      651.65      658.83     20.06 o 
  -7   0   4     8985.81     9477.50    109.42 o 
  -6   0   4    11470.67    11355.31    172.90 o 
  -5   0   4     4039.44     3958.60     93.56 o 
  -4   0   4    11717.29    10720.21    154.22 o 
  -3   0   4      504.32      531.12      9.71 o 
  -2   0   4       78.14       72.04      3.49 o 
  -1   0   4       76.08       99.04      4.93 o 
   1   0   4     6028.53     6219.37     90.14 o 
   2   0   4     9259.63     9231.36    131.63 o 
   3   0   4     5936.35     5672.21    125.40 o 
   4   0   4      711.90      666.70     10.62 o 
   5   0   4      438.67      431.85     12.67 o 
   6   0   4     3446.28     3544.22     34.31 o 
   7   0   4     4497.16     4944.04     64.11 o 
   8   0   4     3115.84     3042.95     85.69 o 
   9   0   4     3159.92     3238.00     58.13 o 
  10   0   4     1948.54     1906.56     51.21 o 
  11   0   4       36.23       48.41      6.94 o 
  12   0   4      246.26      228.37     15.69 o 
  13   0   4     1454.59     1569.24     68.44 o 
  14   0   4     1212.25     1159.15     74.22 o 
  15   0   4      115.29      128.51     15.72 o 
  16   0   4      464.87      426.41     33.70 o 
  17   0   4       79.99       58.59     13.18 o 
  18   0   4        0.73       18.12     10.87 o 
 -18   1   4       17.04       22.97      5.28 o 
 -17   1   4      147.78      142.49     13.62 o 
 -16   1   4      499.33      496.73     12.09 o 
 -15   1   4       64.69       57.19      5.86 o 
 -14   1   4      494.34      457.72     20.54 o 
 -13   1   4       84.18       89.31      7.51 o 
 -12   1   4      481.61      515.95     14.07 o 
 -11   1   4       29.34       30.42      5.44 o 
 -10   1   4      935.22      977.77     19.82 o 
  -9   1   4      587.42      554.07     11.63 o 
  -8   1   4     4762.18     4879.86     51.91 o 
  -7   1   4        9.90        6.34      2.33 o 
  -6   1   4      524.44      540.67      8.19 o 
  -5   1   4      689.53      711.51      6.39 o 
  -4   1   4     2000.46     2066.81     14.27 o 
  -3   1   4     4042.56     3927.83     33.40 o 
  -2   1   4     1211.75     1186.41      7.82 o 
  -1   1   4     2958.23     2879.74     15.34 o 
   0   1   4     2626.92     2573.95     15.64 o 
   1   1   4     3069.74     2949.27     15.42 o 
   2   1   4       18.88       21.96      2.85 o 
   3   1   4    16644.40    16939.02    457.81 o 
   4   1   4     1306.33     1257.92     26.91 o 
   5   1   4     9350.80     8945.16    175.07 o 
   6   1   4     1426.41     1320.16     16.73 o 
   7   1   4      704.18      698.11     11.79 o 
   8   1   4     1365.34     1310.57     21.12 o 
   9   1   4      524.59      544.77     10.33 o 
  10   1   4     1557.16     1578.43     30.19 o 
  11   1   4      920.72      965.88     27.50 o 
  12   1   4       27.92       28.79      5.03 o 
  13   1   4      247.35      238.26     13.99 o 
  14   1   4       14.38       18.16      6.17 o 
  15   1   4       36.55       32.33      8.20 o 
  16   1   4       30.93       36.60      9.70 o 
  17   1   4      124.34      129.71     14.13 o 
  18   1   4       44.70       32.56     13.37 o 
 -17   2   4        6.94       14.01      7.03 o 
 -16   2   4       97.41      119.55     14.74 o 
 -15   2   4      133.85      128.77     11.49 o 
 -14   2   4      148.42      146.46     10.36 o 
 -13   2   4        5.73       10.86      4.56 o 
 -12   2   4      372.15      356.63     14.54 o 
 -11   2   4      170.11      180.21      9.23 o 
 -10   2   4       13.27       14.66      4.15 o 
  -9   2   4      207.12      193.71     12.76 o 
  -8   2   4     1067.75      987.49     14.15 o 
  -7   2   4      184.81      200.04      6.98 o 
  -6   2   4      132.41      118.99      6.07 o 
  -5   2   4     1170.00     1166.00     14.54 o 
  -4   2   4      639.77      578.65     12.84 o 
  -3   2   4      642.17      621.16     11.07 o 
  -2   2   4      796.57      819.47     19.09 o 
  -1   2   4       60.06       58.07      3.87 o 
   0   2   4       11.57       16.46      2.06 o 
   1   2   4        6.82       18.05      2.32 o 
   2   2   4      248.27      235.60      7.11 o 
   3   2   4     1032.33     1075.47     12.14 o 
   4   2   4     1337.84     1522.56     23.38 o 
   5   2   4      145.58      155.94      6.13 o 
   6   2   4      862.51      818.95     13.41 o 
   7   2   4      941.83      937.83     19.07 o 
   8   2   4      409.80      443.41     13.34 o 
   9   2   4      167.79      177.90      9.36 o 
  10   2   4        5.31       14.76      7.18 o 
  11   2   4      126.02      115.36     10.75 o 
  12   2   4        0.14        3.19      6.53 o 
  13   2   4       58.67       63.10      8.76 o 
  14   2   4        0.63        7.70      7.32 o 
  15   2   4       17.09        9.94      6.73 o 
  16   2   4        6.11       10.86      4.84 o 
  17   2   4        4.30       22.90      9.26 o 
 -16   3   4        8.14       17.37      7.40 o 
 -15   3   4        7.48        9.09      8.30 o 
 -14   3   4      152.02      170.91     15.58 o 
 -13   3   4       38.52       34.25      7.77 o 
 -12   3   4        6.10       -6.07      8.96 o 
 -11   3   4       16.47       16.57      5.95 o 
 -10   3   4      717.97      753.32     28.24 o 
  -9   3   4       36.11       27.17      9.54 o 
  -8   3   4      149.07      170.54     12.92 o 
  -7   3   4      501.00      585.54     21.91 o 
  -6   3   4      621.62      610.71     17.09 o 
  -5   3   4      160.73      193.26     10.95 o 
  -4   3   4      230.55      214.00     12.99 o 
  -3   3   4     1326.68     1326.86     37.33 o 
  -2   3   4        3.86        3.18      4.97 o 
  -1   3   4      524.60      537.04      9.91 o 
   0   3   4       90.78       92.18      5.18 o 
   1   3   4      259.26      276.42      9.97 o 
   2   3   4       50.05       65.82      5.68 o 
   3   3   4      879.16      868.18     15.65 o 
   4   3   4      413.40      409.75     11.16 o 
   5   3   4       27.34       37.32      3.87 o 
   6   3   4      835.03      887.21     19.52 o 
   7   3   4       84.83      114.70      8.34 o 
   8   3   4       46.23       44.70      5.77 o 
   9   3   4        0.82       13.63      6.00 o 
  10   3   4      220.59      229.79     14.68 o 
  11   3   4      126.93      114.51     10.22 o 
  12   3   4       22.14       18.94      9.66 o 
  13   3   4       21.88       27.51      5.76 o 
  14   3   4        9.61       13.04      6.26 o 
  15   3   4        2.91       13.12      6.72 o 
  16   3   4        4.84       21.82      7.92 o 
 -14   4   4       13.71        2.42      9.74 o 
 -13   4   4        2.06       -4.18      7.10 o 
 -12   4   4      162.48      174.52     17.05 o 
 -11   4   4        2.29       11.24      7.31 o 
 -10   4   4       16.37       35.36      9.71 o 
  -9   4   4       83.72       46.05      8.48 o 
  -8   4   4       19.13       13.09      5.41 o 
  -7   4   4        7.88       10.91      6.11 o 
  -6   4   4      483.74      547.58     28.29 o 
  -5   4   4       20.46       12.09      7.87 o 
  -4   4   4       81.23       88.15     11.41 o 
  -3   4   4        0.91       10.01      4.93 o 
  -2   4   4        0.77        8.23      4.23 o 
  -1   4   4      242.19      240.95     12.24 o 
   0   4   4      245.38      204.64      9.76 o 
   1   4   4      293.59      328.63     15.11 o 
   2   4   4       12.31       22.39      4.27 o 
   3   4   4        4.38        6.38      4.20 o 
   4   4   4      196.46      243.99     10.59 o 
   5   4   4      156.98      157.65      8.50 o 
   6   4   4        0.68        1.69      3.42 o 
   7   4   4      121.80      117.50      9.27 o 
   8   4   4      263.58      313.42     15.46 o 
   9   4   4        2.34       17.38      7.62 o 
  10   4   4        0.95       -7.11      9.45 o 
  11   4   4       41.51       39.19      7.75 o 
  12   4   4        9.01        7.90      7.53 o 
  13   4   4        5.22        4.71      9.13 o 
  14   4   4        0.30        2.77      7.97 o 
 -12   5   4       25.18       23.56     21.78 o 
 -11   5   4        0.98        1.92      5.85 o 
 -10   5   4       12.36       23.00      9.22 o 
  -9   5   4      105.68       77.67     17.74 o 
  -8   5   4       10.25       -1.33      8.58 o 
  -7   5   4        0.54       13.14      8.51 o 
  -6   5   4       39.29       38.98     10.50 o 
  -5   5   4        2.99        1.57      7.95 o 
  -4   5   4        0.45       10.55      5.53 o 
  -3   5   4        1.35        8.81      4.99 o 
  -2   5   4      110.92       99.84     11.64 o 
  -1   5   4       42.61       49.83      7.61 o 
   0   5   4       19.67       17.62      5.87 o 
   1   5   4      345.38      390.14     19.00 o 
   2   5   4       63.98       54.90      6.85 o 
   3   5   4        1.40       -3.13      6.86 o 
   4   5   4       13.28        7.68      6.79 o 
   5   5   4       87.61       79.53     10.87 o 
   6   5   4       45.35       39.02     14.52 o 
   7   5   4        2.33        7.81      8.37 o 
   8   5   4       30.55       26.95      8.14 o 
   9   5   4       27.96       23.66      8.25 o 
  10   5   4       11.16        9.40      8.26 o 
  11   5   4       22.33       16.65      9.02 o 
  -7   6   4        1.20       -1.29     11.28 o 
  -6   6   4        3.23        4.01      6.36 o 
  -5   6   4        1.38       14.10      6.34 o 
  -4   6   4        0.63        8.45      6.65 o 
  -3   6   4        1.29       14.42      9.71 o 
  -2   6   4        0.14        6.94      8.99 o 
  -1   6   4        6.08       17.33      7.80 o 
   0   6   4       12.70       10.50     11.73 o 
   1   6   4        8.45       14.09     10.10 o 
   2   6   4       13.54       26.56     10.77 o 
   3   6   4        0.19        5.64      8.11 o 
   4   6   4       12.07        7.31     21.38 o 
   5   6   4        1.12       19.90     20.87 o 
   6   6   4        0.05       22.26     20.45 o 
 -18   1   5       64.09       41.27      5.87 o 
 -17   1   5       71.33       77.82      8.54 o 
 -16   1   5      157.66      164.96     13.31 o 
 -15   1   5       90.83       85.77      6.42 o 
 -14   1   5     1031.24     1093.83     31.47 o 
 -13   1   5      131.63      127.07      9.01 o 
 -12   1   5       49.91       57.74      7.52 o 
 -11   1   5      295.46      310.80     13.73 o 
 -10   1   5     1694.03     1810.35     35.39 o 
  -9   1   5      788.89      785.71     13.37 o 
  -8   1   5       16.88       10.62      4.47 o 
  -7   1   5     4738.77     4788.00     53.16 o 
  -6   1   5      669.98      683.79      7.29 o 
  -5   1   5     1197.08     1117.54      9.93 o 
  -4   1   5      114.94      103.83      3.52 o 
  -3   1   5     2902.25     2876.23     18.02 o 
  -2   1   5      585.55      620.62      9.25 o 
  -1   1   5     2044.05     1813.53     14.01 o 
   0   1   5      643.42      542.71      4.43 o 
   1   1   5     2193.26     2278.26     14.61 o 
   2   1   5     1680.15     1511.24     10.37 o 
   3   1   5      939.27      957.87      8.33 o 
   4   1   5      860.63      795.24     10.96 o 
   5   1   5      552.31      554.00     10.96 o 
   6   1   5      998.23      972.54     15.56 o 
   7   1   5     2929.05     2957.80     46.79 o 
   8   1   5        9.04        8.76      3.49 o 
   9   1   5     1068.88     1077.50     18.57 o 
  10   1   5       68.29       78.28      7.04 o 
  11   1   5       82.10       93.63      7.84 o 
  12   1   5       24.92       25.94      5.50 o 
  13   1   5     1183.01     1207.28     39.66 o 
  14   1   5       94.75      103.99     12.57 o 
  15   1   5       13.79       19.11      6.49 o 
  16   1   5       81.29       69.20     12.19 o 
  17   1   5       49.71       50.22      8.03 o 
 -17   2   5      256.24      245.30     27.49 o 
 -16   2   5       71.60       80.78     13.32 o 
 -15   2   5        6.81        7.68      7.84 o 
 -14   2   5      246.03      222.66     17.46 o 
 -13   2   5      527.44      533.51     22.39 o 
 -12   2   5      129.15      118.85      9.96 o 
 -11   2   5      268.76      276.11     13.69 o 
 -10   2   5      819.93      830.89     23.87 o 
  -9   2   5      394.21      375.48     13.84 o 
  -8   2   5     2761.12     2894.74     37.09 o 
  -7   2   5     2033.38     2002.18     32.78 o 
  -6   2   5      341.18      347.28     13.34 o 
  -5   2   5       69.78       50.92      5.00 o 
  -4   2   5     4692.05     4449.19     59.14 o 
  -3   2   5     1977.18     2006.61     28.99 o 
  -2   2   5      288.70      264.39      7.86 o 
  -1   2   5     1197.63     1263.02     14.17 o 
   0   2   5     1174.12      976.00     16.60 o 
   1   2   5     2103.58     2193.79     25.50 o 
   2   2   5     1708.94     1432.17     14.49 o 
   3   2   5     3778.29     3992.06     59.20 o 
   4   2   5       77.95       99.27      4.70 o 
   5   2   5     2576.52     2392.39     36.94 o 
   6   2   5       18.81       15.56      2.27 o 
   7   2   5     1183.52     1182.86     20.69 o 
   8   2   5      277.02      305.82     13.34 o 
   9   2   5      328.78      332.73     15.68 o 
  10   2   5     1707.36     1807.47     39.46 o 
  11   2   5      373.08      399.31     18.63 o 
  12   2   5        3.77        9.78      5.32 o 
  13   2   5       54.84       61.67      6.68 o 
  14   2   5       78.94       97.41      8.55 o 
  15   2   5       38.76       38.39      7.19 o 
  16   2   5      227.86      197.79     19.26 o 
  17   2   5       86.21       94.00     18.49 o 
 -16   3   5       12.34        9.44      8.39 o 
 -15   3   5      122.04       99.18     12.73 o 
 -14   3   5        4.57       14.16     10.09 o 
 -13   3   5      227.53      208.73     20.32 o 
 -12   3   5      104.50      105.08     11.95 o 
 -11   3   5       19.08       14.01      5.59 o 
 -10   3   5       30.00       19.17      6.85 o 
  -9   3   5      449.88      423.04     23.28 o 
  -8   3   5      164.31      174.91     14.96 o 
  -7   3   5       71.22       61.94     13.11 o 
  -6   3   5      974.76     1090.34     35.67 o 
  -5   3   5      259.28      296.44     14.73 o 
  -4   3   5       60.29       70.70      8.25 o 
  -3   3   5      263.42      315.32     15.81 o 
  -2   3   5     1416.89     1386.17     23.74 o 
  -1   3   5       36.80       46.15      5.68 o 
   0   3   5       54.90       35.34      3.43 o 
   1   3   5     4118.81     4466.43     63.67 o 
   2   3   5       49.88       30.66      4.76 o 
   3   3   5       14.04        6.18      4.03 o 
   4   3   5      292.88      346.41      6.83 o 
   5   3   5     1329.19     1203.58     24.35 o 
   6   3   5       28.79       15.42      4.04 o 
   7   3   5      414.79      386.99     15.51 o 
   8   3   5      545.76      531.67     16.45 o 
   9   3   5        4.61        4.30      4.18 o 
  10   3   5       27.28       30.40      8.14 o 
  11   3   5       58.48       55.91      8.18 o 
  12   3   5        7.49       12.78      6.39 o 
  13   3   5       88.70      101.80     11.32 o 
  14   3   5       18.52        6.69      6.53 o 
  15   3   5        7.71       11.86      6.38 o 
 -14   4   5        5.26       22.58      7.44 o 
 -13   4   5       52.59       43.72     11.84 o 
 -12   4   5       36.67       28.97     10.77 o 
 -11   4   5       41.42       43.98      9.39 o 
 -10   4   5       13.06        5.79      9.22 o 
  -9   4   5      170.37      162.54     14.29 o 
  -8   4   5       14.48       19.85      9.75 o 
  -7   4   5       27.47       31.32      6.79 o 
  -6   4   5       62.51       54.50     22.24 o 
  -5   4   5       18.47       13.99      6.72 o 
  -4   4   5       58.54       74.04      9.06 o 
  -3   4   5        9.57        0.78      9.27 o 
  -2   4   5      328.97      307.95     15.14 o 
  -1   4   5      142.05      132.12      6.97 o 
   0   4   5       40.45       54.02      7.70 o 
   1   4   5        2.98        3.92      3.17 o 
   2   4   5      189.11      160.18      8.61 o 
   3   4   5      348.80      362.31     12.07 o 
   4   4   5       38.59       39.44      8.64 o 
   5   4   5       41.32       39.75      4.28 o 
   6   4   5       90.15       79.54      7.04 o 
   7   4   5       60.73       62.62     12.04 o 
   8   4   5       37.04       33.12      6.58 o 
   9   4   5        4.88        5.95      6.86 o 
  10   4   5       10.09       16.62      6.19 o 
  11   4   5       33.88       58.29     14.76 o 
  12   4   5       41.10       35.46      9.77 o 
  13   4   5        0.10       13.72      7.32 o 
 -11   5   5        0.61       19.61      8.42 o 
 -10   5   5        4.90        8.70      6.59 o 
  -9   5   5        7.09       12.29      9.84 o 
  -8   5   5       12.69       23.25     12.00 o 
  -7   5   5       11.42       18.99      5.85 o 
  -6   5   5        8.03       -1.51      8.68 o 
  -5   5   5        0.27        8.96      7.02 o 
  -4   5   5        1.22       13.75      7.58 o 
  -3   5   5        1.67        3.57      5.73 o 
  -2   5   5        1.58       10.55      7.17 o 
  -1   5   5      172.00      161.28     14.38 o 
   0   5   5        0.08       11.29      6.76 o 
   1   5   5        2.77       12.91      5.34 o 
   2   5   5        0.19        2.34      6.18 o 
   3   5   5        2.18        6.83      7.59 o 
   4   5   5       13.84       17.45      6.52 o 
   5   5   5        1.30       -4.80      7.12 o 
   6   5   5        0.29       15.34     11.10 o 
   7   5   5        8.17       -7.36      7.43 o 
   8   5   5        0.81       10.82      8.86 o 
   9   5   5        0.63       16.20      6.66 o 
  10   5   5       10.43        3.89      6.91 o 
  -6   6   5        8.19       16.45      7.57 o 
  -5   6   5       23.90       24.32      6.98 o 
  -4   6   5        7.34        2.93      5.25 o 
  -3   6   5        0.81        7.55      4.87 o 
  -2   6   5       29.45       44.38     10.61 o 
  -1   6   5       30.95       34.18     10.48 o 
   0   6   5        2.97       -8.75     11.61 o 
   1   6   5        0.19        7.10     10.34 o 
   2   6   5       21.45       14.20     16.00 o 
   3   6   5       11.55       31.71     11.88 o 
   5   6   5        0.03       10.25     20.41 o 
 -18   0   6       10.26        6.49     14.22 o 
 -17   0   6      537.34      546.38     56.82 o 
 -16   0   6      367.33      406.64     30.81 o 
 -15   0   6      835.02      851.38     19.24 o 
 -14   0   6      946.50      952.27     30.58 o 
 -13   0   6       26.40       20.04      5.78 o 
 -12   0   6       22.47       12.34      5.24 o 
 -11   0   6      182.52      229.94     14.29 o 
 -10   0   6     3034.66     3269.71     84.99 o 
  -9   0   6     1559.76     1584.92     68.46 o 
  -8   0   6     4913.94     4802.10     95.50 o 
  -7   0   6     2292.09     2167.63     35.19 o 
  -6   0   6     1355.04     1344.92     24.72 o 
  -5   0   6       91.37      120.12      8.39 o 
  -4   0   6     1137.74     1087.77     28.43 o 
  -3   0   6     1214.58     1277.88     25.74 o 
  -2   0   6    23172.68    22085.40   1197.65 o 
  -1   0   6     2898.82     2300.84     43.93 o 
   0   0   6     3703.31     3405.27     41.41 o 
   1   0   6      855.90     1003.51     10.88 o 
   2   0   6      518.77      670.37      9.69 o 
   3   0   6     4262.47     3920.82     76.22 o 
   4   0   6     4850.53     4819.72     56.00 o 
   5   0   6      525.09      566.63     18.09 o 
   6   0   6     5549.93     5089.19    129.64 o 
   7   0   6      161.36      132.16      9.60 o 
   8   0   6        9.77       13.86      6.20 o 
   9   0   6       42.85       29.71      4.77 o 
  10   0   6     3986.14     4419.71    161.61 o 
  11   0   6      276.36      240.12     22.78 o 
  12   0   6       75.32       69.46     24.23 o 
  13   0   6      654.27      654.95     44.42 o 
  14   0   6        5.16       14.50      9.52 o 
  15   0   6       29.61       46.33     13.01 o 
  16   0   6       22.04       30.59     11.33 o 
  17   0   6      199.66      192.62     27.93 o 
 -18   1   6      137.15      109.75     10.96 o 
 -17   1   6       91.25       69.13      8.32 o 
 -16   1   6        6.15       18.30      5.21 o 
 -15   1   6        0.54        5.47      5.11 o 
 -14   1   6       12.21       16.98      4.54 o 
 -13   1   6      681.03      714.72     25.63 o 
 -12   1   6      591.58      600.14     18.56 o 
 -11   1   6     1322.00     1350.61     36.12 o 
 -10   1   6        5.62       14.31      3.70 o 
  -9   1   6      141.73      142.24      6.52 o 
  -8   1   6      169.03      186.01     10.61 o 
  -7   1   6     3169.41     3472.55     49.23 o 
  -6   1   6      779.98      789.07     10.03 o 
  -5   1   6     1945.24     2028.57     17.87 o 
  -4   1   6     1938.15     1896.61     21.35 o 
  -3   1   6     2580.58     2540.48     21.84 o 
  -2   1   6     5658.93     5934.26     60.09 o 
  -1   1   6      421.67      341.80      7.80 o 
   0   1   6     2618.75     2703.50     45.12 o 
   1   1   6     5609.22     5785.25     75.09 o 
   2   1   6     1059.25     1058.03      9.29 o 
   3   1   6      606.87      576.29      9.69 o 
   4   1   6      499.49      493.96     14.06 o 
   5   1   6     2757.40     3029.48     36.28 o 
   6   1   6     3445.86     3827.29     52.75 o 
   7   1   6      466.45      542.30     13.67 o 
   8   1   6      412.50      419.49     15.35 o 
   9   1   6     1140.61     1115.05     30.27 o 
  10   1   6      532.39      589.44     20.69 o 
  11   1   6      151.45      134.44      9.48 o 
  12   1   6       57.91       45.59      6.04 o 
  13   1   6      109.93      119.26     10.25 o 
  14   1   6      121.92      126.31     13.86 o 
  15   1   6      117.38      119.95     12.41 o 
  16   1   6      150.05      137.08     15.64 o 
  17   1   6        4.68        9.88      7.30 o 
 -17   2   6       70.96       69.66     12.48 o 
 -16   2   6       22.12       17.86      8.31 o 
 -15   2   6        5.33        9.49      6.37 o 
 -14   2   6       48.88       78.35      9.35 o 
 -13   2   6      135.97      131.00     13.61 o 
 -12   2   6       34.20       32.30      9.14 o 
 -11   2   6       42.46       42.64      7.11 o 
 -10   2   6      688.45      705.00     17.81 o 
  -9   2   6      103.67      105.35      8.45 o 
  -8   2   6       70.65       66.72      4.49 o 
  -7   2   6      201.62      163.05     10.70 o 
  -6   2   6     2964.21     2950.99     50.07 o 
  -5   2   6      608.13      591.58     11.91 o 
  -4   2   6      477.71      479.09     11.31 o 
  -3   2   6      986.71      907.38     16.52 o 
  -2   2   6     1879.64     1764.33     18.62 o 
  -1   2   6     1887.88     1710.94     27.04 o 
   0   2   6     1564.53     1652.17     21.97 o 
   1   2   6     2118.91     1933.63     30.85 o 
   2   2   6      256.86      218.44      7.62 o 
   3   2   6       85.29       59.43      4.34 o 
   4   2   6      250.18      176.21      8.36 o 
   5   2   6     1125.54     1166.40     17.51 o 
   6   2   6      366.21      367.78     16.36 o 
   7   2   6       83.12      112.49      7.86 o 
   8   2   6      294.31      277.25     13.64 o 
   9   2   6        3.82       12.78     10.00 o 
  10   2   6       84.16       95.99      9.27 o 
  11   2   6       54.96       61.29      6.98 o 
  12   2   6        3.65       15.55      5.99 o 
  13   2   6        0.64       17.84      8.07 o 
  14   2   6       49.70       57.33     10.35 o 
  15   2   6        0.66        2.48      7.42 o 
  16   2   6       11.88       12.72      6.20 o 
 -16   3   6       40.07       32.92      6.64 o 
 -15   3   6       45.34       37.16      9.73 o 
 -14   3   6      101.37      102.57     12.95 o 
 -13   3   6      136.83      142.67     16.27 o 
 -12   3   6        2.20       -7.91      8.92 o 
 -11   3   6      215.24      267.96     19.26 o 
 -10   3   6        0.72       -6.31      9.18 o 
  -9   3   6       36.09       22.36      7.42 o 
  -8   3   6        4.78        9.41      7.10 o 
  -7   3   6      495.17      477.57     20.59 o 
  -6   3   6      206.27      214.50     21.76 o 
  -5   3   6       24.18       33.46      6.99 o 
  -4   3   6     1328.75     1365.55     32.47 o 
  -3   3   6      293.63      252.99      7.37 o 
  -2   3   6       14.60       10.69      5.50 o 
  -1   3   6       90.95      112.04      8.24 o 
   0   3   6     2458.91     2368.57     35.51 o 
   1   3   6       21.62       24.92      3.48 o 
   2   3   6      129.43      144.61      6.41 o 
   3   3   6      691.51      683.74     13.70 o 
   4   3   6      256.16      252.00     10.73 o 
   5   3   6       39.34       46.00      4.93 o 
   6   3   6        8.87        6.29      2.60 o 
   7   3   6      711.02      685.17     24.84 o 
   8   3   6        4.38       16.73      4.92 o 
   9   3   6      104.49      117.38      9.12 o 
  10   3   6       38.98       44.12      5.94 o 
  11   3   6       25.01       27.22      6.78 o 
  12   3   6       32.57       24.12      9.39 o 
  13   3   6       32.42       26.38      6.54 o 
  14   3   6       16.66       13.08      4.96 o 
  15   3   6        0.43        2.18      9.53 o 
 -14   4   6        0.38       15.00      7.56 o 
 -13   4   6        4.27        9.06      7.72 o 
 -12   4   6        1.34       -0.85      8.49 o 
 -11   4   6        9.29        1.29      7.74 o 
 -10   4   6        2.03       12.88      7.45 o 
  -9   4   6      178.75      170.50     15.39 o 
  -8   4   6       21.76       51.82      9.12 o 
  -7   4   6       36.86       50.12      8.08 o 
  -6   4   6      139.00      164.08     14.80 o 
  -5   4   6       16.46        0.80      6.80 o 
  -4   4   6       52.96       29.21      7.86 o 
  -3   4   6       36.39       37.86      6.64 o 
  -2   4   6      401.38      413.49     24.39 o 
  -1   4   6       21.17        7.92      7.48 o 
   0   4   6        1.80       10.51      6.99 o 
   1   4   6      349.15      384.40     12.50 o 
   2   4   6        5.32        2.58      3.34 o 
   3   4   6        0.63       -1.32      3.70 o 
   4   4   6      387.32      394.97     14.04 o 
   5   4   6        2.91        7.24      5.88 o 
   6   4   6        5.38       13.64      4.95 o 
   7   4   6       66.35       73.21     11.02 o 
   8   4   6        0.61       -3.52      9.05 o 
   9   4   6        5.07        3.75      4.96 o 
  10   4   6       30.30       28.61      6.93 o 
  11   4   6       14.32        2.78      5.79 o 
  12   4   6       50.47       41.09     10.70 o 
  13   4   6        0.36        0.70      7.31 o 
 -11   5   6        5.20       11.78      8.98 o 
 -10   5   6        1.70       11.94      7.78 o 
  -9   5   6       27.58       38.81      8.35 o 
  -8   5   6       25.27       35.01      9.64 o 
  -7   5   6        1.14        9.48      6.96 o 
  -6   5   6       23.97       24.84      6.48 o 
  -5   5   6       20.91       22.07      7.62 o 
  -4   5   6       11.90       13.27      6.02 o 
  -3   5   6       48.09       65.21     10.15 o 
  -2   5   6        8.56        5.37      4.72 o 
  -1   5   6        3.85        9.15      6.88 o 
   0   5   6       11.13       13.76      7.72 o 
   1   5   6      231.62      262.72     14.16 o 
   2   5   6        4.43        8.82      7.14 o 
   3   5   6        5.72        9.81      7.48 o 
   4   5   6       82.54       86.40      8.48 o 
   5   5   6        2.78        8.15      7.05 o 
   6   5   6        0.15       10.37     10.23 o 
   7   5   6        3.11        8.16     10.21 o 
   8   5   6       45.10       34.24     12.15 o 
   9   5   6        2.44        7.29      6.29 o 
  10   5   6        0.20       -3.55      7.62 o 
  -5   6   6        0.76        9.71      7.12 o 
  -4   6   6        0.94        4.64      7.49 o 
  -3   6   6        8.96        8.66      6.55 o 
  -2   6   6       22.29       16.60      6.32 o 
  -1   6   6        6.74       12.05      7.71 o 
   0   6   6        0.04       -3.17      7.78 o 
   1   6   6       11.01       -8.35     20.43 o 
   2   6   6        0.02       -6.14     18.04 o 
   3   6   6        0.04       -6.60     19.41 o 
   4   6   6        4.80      -13.80     17.73 o 
 -18   1   7       38.77       30.93     22.62 o 
 -17   1   7      231.10      210.21     22.72 o 
 -16   1   7       38.03       43.94      7.32 o 
 -15   1   7      215.88      201.59     12.64 o 
 -14   1   7        4.34       13.05      5.27 o 
 -13   1   7       31.00       36.90      5.18 o 
 -12   1   7        3.52        8.57      4.40 o 
 -11   1   7      632.13      621.60     19.29 o 
 -10   1   7     1404.78     1452.04     39.35 o 
  -9   1   7      109.60      104.55      7.47 o 
  -8   1   7     2726.90     2782.77     36.72 o 
  -7   1   7       25.73       38.72      4.38 o 
  -6   1   7     1922.62     1989.87     22.59 o 
  -5   1   7       12.56       12.16      2.97 o 
  -4   1   7     2894.73     2808.31     30.22 o 
  -3   1   7     1068.57      988.78     17.35 o 
  -2   1   7     2285.60     2268.45     19.50 o 
  -1   1   7     1576.47     1669.88     15.13 o 
   0   1   7      752.13      816.90      9.15 o 
   1   1   7     1005.96     1078.84     14.52 o 
   2   1   7      463.23      427.83     10.01 o 
   3   1   7     6130.25     6227.56     62.22 o 
   4   1   7      493.67      465.97     14.84 o 
   5   1   7       66.16       46.09      5.41 o 
   6   1   7      941.15      967.52     18.68 o 
   7   1   7      852.82     1028.48     18.30 o 
   8   1   7       89.19       77.41      7.33 o 
   9   1   7      451.14      436.39     17.10 o 
  10   1   7     1106.87     1111.18     28.23 o 
  11   1   7      213.16      186.93     12.25 o 
  12   1   7      156.81      168.16     10.47 o 
  13   1   7        1.66       -3.52      8.44 o 
  14   1   7       79.52       96.21     10.79 o 
  15   1   7       10.35       22.73      8.73 o 
  16   1   7       78.19       80.88     10.56 o 
 -17   2   7       32.28       30.27      8.06 o 
 -16   2   7       86.57       82.40     10.73 o 
 -15   2   7       42.24       39.24      6.76 o 
 -14   2   7      512.07      546.45     27.37 o 
 -13   2   7      500.03      552.78     27.49 o 
 -12   2   7      118.38      162.85     14.93 o 
 -11   2   7      273.00      259.09     17.15 o 
 -10   2   7      130.83      128.41      9.98 o 
  -9   2   7      608.68      568.59     19.85 o 
  -8   2   7      277.61      304.15     12.76 o 
  -7   2   7     2186.16     2274.66     27.23 o 
  -6   2   7     1510.19     1522.22     23.08 o 
  -5   2   7      415.06      474.05      9.30 o 
  -4   2   7     3265.46     3209.39     47.49 o 
  -3   2   7     1978.18     1910.91     40.88 o 
  -2   2   7      908.66      907.40     18.09 o 
  -1   2   7       53.48       44.78      2.89 o 
   0   2   7     7091.96     7066.83     74.87 o 
   1   2   7      859.03      816.26     20.19 o 
   2   2   7     4655.31     4768.82     62.00 o 
   3   2   7      213.71      245.66      9.75 o 
   4   2   7       16.53       11.38      2.84 o 
   5   2   7       35.24       60.57      6.49 o 
   6   2   7     3490.47     3613.48     73.50 o 
   7   2   7      199.92      191.77     10.56 o 
   8   2   7      618.46      611.13     22.31 o 
   9   2   7      683.17      735.02     24.66 o 
  10   2   7        6.59        7.01      4.69 o 
  11   2   7       83.13       86.38      7.99 o 
  12   2   7        6.85       13.13      8.50 o 
  13   2   7      261.65      254.08     12.96 o 
  14   2   7       63.41       42.13     10.30 o 
  15   2   7       39.74       43.80      7.60 o 
  16   2   7       16.84        7.85     11.34 o 
 -16   3   7      133.20       98.46     17.49 o 
 -15   3   7       24.64       16.82      7.98 o 
 -14   3   7        2.36        1.54      6.97 o 
 -13   3   7      147.15      169.57     26.71 o 
 -12   3   7      160.31      121.84     11.97 o 
 -11   3   7        6.31        0.62     10.35 o 
 -10   3   7       25.42       26.27      7.63 o 
  -9   3   7      427.06      443.86     24.19 o 
  -8   3   7       53.37       67.56      9.72 o 
  -7   3   7       11.20       29.97      8.99 o 
  -6   3   7        2.92       17.76      8.51 o 
  -5   3   7      305.60      260.17     16.48 o 
  -4   3   7       19.28       37.29      8.93 o 
  -3   3   7      374.96      443.72     14.31 o 
  -2   3   7      965.85      947.27     32.86 o 
  -1   3   7       88.94       67.10      5.76 o 
   0   3   7        8.42        2.67      2.67 o 
   1   3   7       67.03       76.02      4.78 o 
   2   3   7       37.52       28.91      8.58 o 
   3   3   7        5.55       10.03      3.89 o 
   4   3   7      269.83      327.53     16.40 o 
   5   3   7      192.20      177.63     10.13 o 
   6   3   7        2.73        7.66      5.56 o 
   7   3   7       30.60       46.18      5.38 o 
   8   3   7      168.44      174.12     12.62 o 
   9   3   7        3.57       -2.22      5.62 o 
  10   3   7        3.92        5.28      4.63 o 
  11   3   7      232.06      233.55     12.71 o 
  12   3   7        2.19        5.16      6.82 o 
  13   3   7        0.34        5.08      7.14 o 
  14   3   7       83.04       78.56     14.66 o 
 -14   4   7       44.29       22.39     14.12 o 
 -13   4   7       21.11       11.85      9.23 o 
 -12   4   7       10.28       13.08     10.53 o 
 -11   4   7       48.18       40.89      9.82 o 
 -10   4   7       27.21       45.88      9.69 o 
  -9   4   7        9.05       21.17      7.39 o 
  -8   4   7       37.62       35.71      8.74 o 
  -7   4   7       25.92       31.19     11.26 o 
  -6   4   7      106.74       79.99     10.52 o 
  -5   4   7       10.52       -2.23      7.16 o 
  -4   4   7       23.74       24.43      6.43 o 
  -3   4   7      100.57      125.64     12.10 o 
  -2   4   7      201.36      183.46     13.86 o 
  -1   4   7      348.49      341.05     22.50 o 
   0   4   7       62.30       65.87      6.36 o 
   1   4   7      410.26      427.38     16.97 o 
   2   4   7       17.40       16.54      4.57 o 
   3   4   7        2.59        5.01      3.43 o 
   4   4   7      133.87      134.42     10.35 o 
   5   4   7        0.12        3.38      7.03 o 
   6   4   7        4.87        9.23      4.38 o 
   7   4   7       34.13       29.48      6.06 o 
   8   4   7      116.80      116.17     11.05 o 
   9   4   7        2.90        3.89      5.24 o 
  10   4   7       22.68       20.54      5.70 o 
  11   4   7       24.17       29.30      6.07 o 
  12   4   7       15.32       10.80      7.36 o 
 -10   5   7        0.07        8.90     11.26 o 
  -9   5   7        0.99       18.83      7.84 o 
  -8   5   7        6.35       13.28      7.18 o 
  -7   5   7        2.63       23.85      9.11 o 
  -6   5   7        0.13       10.58      7.62 o 
  -5   5   7        6.99        4.79      8.04 o 
  -4   5   7       17.32       25.05      7.35 o 
  -3   5   7        6.70        8.69      6.90 o 
  -2   5   7       11.95       23.87      7.89 o 
  -1   5   7        5.97        2.85      7.47 o 
   0   5   7        3.46        1.44      7.02 o 
   1   5   7        4.63        5.43      6.78 o 
   2   5   7       22.39       31.38      8.71 o 
   3   5   7        1.65       14.98     13.47 o 
   4   5   7       10.96        6.07     12.06 o 
   5   5   7        0.59       -3.18      6.38 o 
   6   5   7        0.00        9.62      7.04 o 
   7   5   7        0.11       25.00     21.93 o 
   8   5   7        0.18       -4.18     10.12 o 
   9   5   7       29.14       34.04     10.22 o 
  -4   6   7        2.84       11.32      9.24 o 
  -3   6   7       13.38       14.99      7.35 o 
  -2   6   7       23.10       25.27      7.61 o 
  -1   6   7        0.08       15.18      9.56 o 
   0   6   7        9.69       11.06      8.24 o 
   1   6   7       27.40        1.91     10.14 o 
   2   6   7        2.88       28.36     16.30 o 
   3   6   7        0.06       -9.08     15.31 o 
 -17   0   8      128.74      120.66     19.30 o 
 -16   0   8       19.25        8.23      7.28 o 
 -15   0   8        9.27       -4.45      8.63 o 
 -14   0   8      104.69      129.47      9.50 o 
 -13   0   8      717.38      828.68     46.70 o 
 -12   0   8      292.94      288.58     19.27 o 
 -11   0   8     3746.02     4021.79    116.33 o 
 -10   0   8       65.73       67.54      6.36 o 
  -9   0   8      748.69      791.44     25.26 o 
  -8   0   8     3645.51     3621.12     65.44 o 
  -7   0   8     5067.80     5808.78    135.93 o 
  -6   0   8     1721.81     1797.36     37.87 o 
  -5   0   8     1864.57     1938.64     31.04 o 
  -4   0   8     3790.61     3987.96     60.25 o 
  -3   0   8     1390.62     1061.48     22.55 o 
  -2   0   8       30.07       15.31      6.19 o 
  -1   0   8      872.41      797.34     43.19 o 
   0   0   8       28.18       56.25      6.12 o 
   1   0   8     3175.20     3472.21     39.47 o 
   2   0   8     4244.55     3941.07     59.46 o 
   3   0   8     4065.19     4430.06     70.70 o 
   4   0   8     1326.62     1256.97     17.91 o 
   5   0   8     1094.02     1064.27     31.00 o 
   6   0   8      267.25      226.13      9.07 o 
   7   0   8     1381.30     1527.85     63.14 o 
   8   0   8     1293.48     1313.84     67.52 o 
   9   0   8      896.75      959.27     47.55 o 
  10   0   8     1028.51     1156.68     63.85 o 
  11   0   8      739.24      785.84     52.86 o 
  12   0   8      124.12      109.83     15.13 o 
  13   0   8       80.60       70.87     45.34 o 
  14   0   8      339.50      376.39     26.10 o 
  15   0   8       54.09       42.63     14.10 o 
  16   0   8      307.98      256.36     67.20 o 
 -17   1   8       17.40       24.61     10.13 o 
 -16   1   8      198.16      167.93     18.63 o 
 -15   1   8      111.71       97.87     10.81 o 
 -14   1   8      405.00      393.65     23.42 o 
 -13   1   8      187.30      185.29     10.50 o 
 -12   1   8       11.03        7.73      4.13 o 
 -11   1   8      311.69      304.20     13.49 o 
 -10   1   8      209.35      239.88     10.65 o 
  -9   1   8      585.66      587.88     14.63 o 
  -8   1   8     1499.03     1538.87     29.68 o 
  -7   1   8     2210.59     2199.39     29.24 o 
  -6   1   8      225.93      252.74     11.83 o 
  -5   1   8      292.43      305.75     11.76 o 
  -4   1   8      516.39      560.69     15.15 o 
  -3   1   8     2294.53     2310.95     25.84 o 
  -2   1   8     1220.62     1362.47     16.21 o 
  -1   1   8     1145.62     1086.99     14.50 o 
   0   1   8     3039.30     3191.23     34.72 o 
   1   1   8      532.01      618.05     14.35 o 
   2   1   8      329.55      279.02      7.37 o 
   3   1   8     1755.43     1715.86     18.36 o 
   4   1   8       19.36       24.11      4.99 o 
   5   1   8     1237.58     1323.72     29.19 o 
   6   1   8      994.80      958.99     17.84 o 
   7   1   8       78.35       90.64     10.62 o 
   8   1   8      159.21      180.37      9.44 o 
   9   1   8       51.88       39.07      6.01 o 
  10   1   8      103.71      101.84      8.23 o 
  11   1   8      471.21      462.27     17.02 o 
  12   1   8        5.12        8.48     10.37 o 
  13   1   8      165.60      168.90     14.03 o 
  14   1   8       55.95       59.13     11.55 o 
  15   1   8       14.89       18.52      9.14 o 
  16   1   8        5.56       15.06      7.52 o 
 -16   2   8       75.84       66.96      9.90 o 
 -15   2   8       36.09       24.26      8.02 o 
 -14   2   8       82.25       81.65     11.30 o 
 -13   2   8        7.29       18.29      8.32 o 
 -12   2   8       88.35       87.17     10.10 o 
 -11   2   8        0.25        4.29      7.40 o 
 -10   2   8       44.16       37.85      5.54 o 
  -9   2   8        0.62       -0.79      5.03 o 
  -8   2   8       29.56       34.47      4.45 o 
  -7   2   8      148.14      154.24     10.98 o 
  -6   2   8       11.56       11.01      2.34 o 
  -5   2   8       50.86       70.95      4.51 o 
  -4   2   8      683.07      662.37     12.06 o 
  -3   2   8     1468.01     1516.70     19.52 o 
  -2   2   8      115.31      101.30      5.91 o 
  -1   2   8       83.28       98.44      6.48 o 
   0   2   8     1114.18     1098.27     19.88 o 
   1   2   8      724.68      728.60     15.06 o 
   2   2   8        0.47        4.44      2.35 o 
   3   2   8      647.89      609.73     11.36 o 
   4   2   8      941.55      972.62     13.33 o 
   5   2   8       13.31        8.66      6.26 o 
   6   2   8       18.10       35.02      8.81 o 
   7   2   8      414.18      411.14     19.99 o 
   8   2   8      401.75      419.33     15.16 o 
   9   2   8       89.11       75.17      7.93 o 
  10   2   8       14.41       21.68      4.61 o 
  11   2   8       93.29       98.79     10.47 o 
  12   2   8       74.60       67.92      7.74 o 
  13   2   8       15.72       -0.12      9.26 o 
  14   2   8       12.49       17.61      8.78 o 
  15   2   8       12.09       25.65      8.23 o 
 -15   3   8       14.06       15.40      6.79 o 
 -14   3   8      152.72      194.22     19.37 o 
 -13   3   8       35.83       40.99     14.70 o 
 -12   3   8        5.51        0.72     11.12 o 
 -11   3   8        4.76       11.54      8.48 o 
 -10   3   8      103.67       90.06     10.64 o 
  -9   3   8       85.64       68.82      9.72 o 
  -8   3   8      128.18      147.42     12.18 o 
  -7   3   8       85.84      105.78     10.57 o 
  -6   3   8       12.43        7.19     10.06 o 
  -5   3   8      145.11      168.71     12.78 o 
  -4   3   8      214.04      182.69     14.08 o 
  -3   3   8      497.00      482.09     24.02 o 
  -2   3   8      296.24      334.44     11.82 o 
  -1   3   8     1449.51     1570.77     35.23 o 
   0   3   8        1.06        6.26      3.25 o 
   1   3   8       18.90       25.73      4.20 o 
   2   3   8      285.43      316.35     11.64 o 
   3   3   8      325.02      314.30     11.82 o 
   4   3   8      243.03      213.60     10.26 o 
   5   3   8       25.62       28.78      5.72 o 
   6   3   8      177.75      208.96     12.39 o 
   7   3   8        6.24       12.30      4.09 o 
   8   3   8       10.83       21.58      5.29 o 
   9   3   8       64.26       64.56      9.99 o 
  10   3   8      245.99      256.71     12.88 o 
  11   3   8       17.03       17.11      5.76 o 
  12   3   8       22.86       26.09      6.86 o 
  13   3   8       88.64       76.51      8.82 o 
  14   3   8       28.29       36.57      6.96 o 
 -13   4   8        0.31       12.33      6.36 o 
 -12   4   8       76.12       82.17     10.00 o 
 -11   4   8       38.37       32.85      9.57 o 
 -10   4   8       10.70       23.66      9.56 o 
  -9   4   8        1.81       11.85      7.86 o 
  -8   4   8        0.55       10.17      6.79 o 
  -7   4   8       65.93       35.33      9.10 o 
  -6   4   8       67.54       55.19      9.19 o 
  -5   4   8      122.27      141.40     11.60 o 
  -4   4   8       36.10       40.95      9.46 o 
  -3   4   8        1.14       18.82      8.59 o 
  -2   4   8      194.89      251.25     17.32 o 
  -1   4   8      246.48      214.27     17.31 o 
   0   4   8       32.70       11.10      7.68 o 
   1   4   8      161.21      159.85     12.20 o 
   2   4   8      159.85      168.17     11.27 o 
   3   4   8        2.59        2.87      3.82 o 
   4   4   8      119.52      126.92     12.25 o 
   5   4   8       11.82       11.49      4.46 o 
   6   4   8        0.23       10.00      5.99 o 
   7   4   8       12.41        8.87      5.76 o 
   8   4   8      188.41      188.56     14.55 o 
   9   4   8       12.04       10.55      7.71 o 
  10   4   8        1.29       12.00      5.62 o 
  11   4   8       71.26       69.37      8.36 o 
  12   4   8        0.98        2.71      5.72 o 
 -10   5   8       62.50       99.41     16.47 o 
  -9   5   8      116.61       99.22     11.76 o 
  -8   5   8        0.08        0.89      8.41 o 
  -7   5   8        2.78       10.33      7.33 o 
  -6   5   8       56.97       59.76     10.70 o 
  -5   5   8        0.02        7.23      6.67 o 
  -4   5   8        4.50       17.04      6.66 o 
  -3   5   8       11.44       22.36      5.65 o 
  -2   5   8       70.56       49.35      8.82 o 
  -1   5   8        0.23        9.27      7.38 o 
   0   5   8        8.50        9.32      6.18 o 
   1   5   8      101.47      104.74     12.64 o 
   2   5   8        4.90        0.99      9.44 o 
   3   5   8        0.02       14.79      9.93 o 
   4   5   8        1.52        4.16     23.36 o 
   5   5   8       15.21       15.40      9.23 o 
   6   5   8       23.56       25.75      8.42 o 
   7   5   8       17.34       13.46     10.27 o 
   8   5   8        3.01        7.64     10.17 o 
   9   5   8        5.90        0.20     17.38 o 
  -2   6   8        0.89       23.09      9.79 o 
  -1   6   8        0.79        5.32      5.92 o 
   0   6   8        2.25       -0.34      9.19 o 
 -17   1   9       10.99       10.16      6.95 o 
 -16   1   9       69.55       78.27     10.55 o 
 -15   1   9        6.68       15.96      5.99 o 
 -14   1   9      580.35      605.02     49.28 o 
 -13   1   9      151.70      153.04     15.02 o 
 -12   1   9      111.30      112.66      7.52 o 
 -11   1   9      804.65      781.08     23.79 o 
 -10   1   9     1032.58     1083.34     32.45 o 
  -9   1   9       28.52       35.49      5.05 o 
  -8   1   9       25.26       21.36      4.24 o 
  -7   1   9     3285.52     3353.89     61.79 o 
  -6   1   9       30.32       33.34      4.54 o 
  -5   1   9     1746.04     1772.16     23.66 o 
  -4   1   9      204.23      211.63      9.69 o 
  -3   1   9       40.32       38.35      5.15 o 
  -2   1   9      282.79      327.10     10.44 o 
  -1   1   9     1545.33     1470.74     18.89 o 
   0   1   9      885.28      726.56     13.22 o 
   1   1   9      537.92      536.31     11.43 o 
   2   1   9     1642.63     1483.44     20.41 o 
   3   1   9      104.21      102.98      5.68 o 
   4   1   9      603.75      549.24     14.55 o 
   5   1   9      367.15      382.44     12.23 o 
   6   1   9      962.38      892.48     21.34 o 
   7   1   9      742.67      681.67     22.68 o 
   8   1   9       74.23       67.96      8.42 o 
   9   1   9      408.69      399.78     17.72 o 
  10   1   9       15.19       22.11      5.24 o 
  11   1   9        7.87       18.82      7.61 o 
  12   1   9       14.86       28.27      9.45 o 
  13   1   9      138.68      136.58     14.88 o 
  14   1   9       19.78       14.82     10.64 o 
  15   1   9        8.11       10.14      8.06 o 
 -16   2   9       28.92       29.75      7.29 o 
 -15   2   9      241.79      221.18     28.33 o 
 -14   2   9      110.48       93.06     10.20 o 
 -13   2   9       11.98       15.18      6.95 o 
 -12   2   9        1.27       10.71     10.07 o 
 -11   2   9      335.95      347.19     16.84 o 
 -10   2   9      368.95      376.32     21.96 o 
  -9   2   9      492.24      566.07     29.89 o 
  -8   2   9      980.74     1024.97     24.02 o 
  -7   2   9        2.16       10.01      4.62 o 
  -6   2   9      108.13      108.83     10.99 o 
  -5   2   9        4.55        7.28      3.12 o 
  -4   2   9     1121.87     1075.58     16.11 o 
  -3   2   9     1258.11     1263.39     20.59 o 
  -2   2   9      165.18      130.21      6.62 o 
  -1   2   9     1415.56     1586.78     21.68 o 
   0   2   9       93.82       75.78      5.30 o 
   1   2   9      441.77      437.28      8.83 o 
   2   2   9        7.72       17.93      3.72 o 
   3   2   9      773.61      814.02     16.66 o 
   4   2   9      604.16      629.94     24.94 o 
   5   2   9      394.91      390.31     15.34 o 
   6   2   9      465.67      538.65     19.09 o 
   7   2   9       76.39       75.61      8.95 o 
   8   2   9      107.52       88.12      9.12 o 
   9   2   9        5.58        6.14      5.68 o 
  10   2   9      582.52      605.33     20.25 o 
  11   2   9       88.99      101.99      9.19 o 
  12   2   9      162.93      173.44     17.28 o 
  13   2   9       35.09       37.22      8.25 o 
  14   2   9        6.76       23.25     10.10 o 
  15   2   9        9.33       15.97      7.07 o 
 -15   3   9       39.97       41.77      7.85 o 
 -14   3   9        7.18        1.44     17.90 o 
 -13   3   9       20.83       19.80      8.11 o 
 -12   3   9       44.64       42.84      7.78 o 
 -11   3   9       80.99       76.93     11.82 o 
 -10   3   9        1.17       15.67      7.91 o 
  -9   3   9        5.14        6.11     10.43 o 
  -8   3   9        0.53        7.03      8.48 o 
  -7   3   9       59.60       55.31      9.41 o 
  -6   3   9      496.83      505.01     24.87 o 
  -5   3   9      544.31      578.51     25.65 o 
  -4   3   9       64.72       57.04     10.55 o 
  -3   3   9      946.37     1026.10     27.39 o 
  -2   3   9      163.65      117.32     19.45 o 
  -1   3   9       67.31       64.05      6.31 o 
   0   3   9      161.76      143.57      9.26 o 
   1   3   9     2464.56     2512.38     65.52 o 
   2   3   9      436.14      488.32     13.19 o 
   3   3   9       41.53       48.37      6.33 o 
   4   3   9       49.09       60.61      7.83 o 
   5   3   9       61.61       35.42      4.47 o 
   6   3   9        7.27       10.44      6.54 o 
   7   3   9      124.93      130.38     11.40 o 
   8   3   9      313.84      332.33     17.98 o 
   9   3   9       25.74       22.51      7.67 o 
  10   3   9       63.97       66.63      8.86 o 
  11   3   9       14.25        5.81      6.76 o 
  12   3   9       14.02        4.60      5.88 o 
  13   3   9        2.75       16.34      9.01 o 
 -13   4   9       99.42      106.72     14.22 o 
 -12   4   9       16.29       22.53      8.88 o 
 -11   4   9        6.71       14.56      8.12 o 
 -10   4   9       11.61        7.07      6.33 o 
  -9   4   9       78.58       68.62     12.51 o 
  -8   4   9       11.62       11.18      9.60 o 
  -7   4   9        4.43        8.38      7.48 o 
  -6   4   9       18.11       13.74      7.19 o 
  -5   4   9        3.30       13.54      7.02 o 
  -4   4   9      138.46      167.20     12.56 o 
  -3   4   9       14.91       14.00      8.71 o 
  -2   4   9       91.96      105.80     10.29 o 
  -1   4   9       84.15       77.43      9.80 o 
   0   4   9      108.65      135.18     11.31 o 
   1   4   9       17.24       10.40      4.45 o 
   2   4   9        4.91        5.76      5.15 o 
   3   4   9       80.66       91.71      9.86 o 
   4   4   9       11.93       12.92      4.92 o 
   5   4   9        1.45        8.95      5.35 o 
   6   4   9        1.60       11.81      5.10 o 
   7   4   9       31.12       41.13      6.68 o 
   8   4   9       19.53       19.85      6.16 o 
   9   4   9       19.45       27.07      6.92 o 
  10   4   9       24.69       12.34      5.42 o 
  11   4   9       84.72       64.46      8.13 o 
  -9   5   9        3.67       16.99      6.29 o 
  -8   5   9       12.74       20.28      8.80 o 
  -7   5   9        2.97        5.80      7.60 o 
  -6   5   9        6.94        2.88      4.08 o 
  -5   5   9        0.03       -5.50      7.90 o 
  -4   5   9        0.26       -6.62      8.60 o 
  -3   5   9        0.90        3.24      9.43 o 
  -2   5   9        1.00       20.31      6.58 o 
  -1   5   9        8.76        7.31      6.36 o 
   0   5   9        1.74       13.49      8.13 o 
   1   5   9        0.06        7.83      8.53 o 
   2   5   9        0.92       10.36      8.16 o 
   3   5   9        5.71       26.50     10.98 o 
   4   5   9        0.04        9.38      7.74 o 
   5   5   9        3.64        2.15      8.72 o 
   6   5   9        7.15        6.74      7.18 o 
   7   5   9        2.71       12.72      7.97 o 
   8   5   9        2.57       -0.36      9.52 o 
 -17   0  10       94.69       83.56     15.59 o 
 -16   0  10      101.20      118.31     37.72 o 
 -15   0  10      400.33      451.47     45.35 o 
 -14   0  10      708.86      749.47     29.48 o 
 -13   0  10       87.08       56.37      8.47 o 
 -12   0  10      569.42      547.87     24.79 o 
 -11   0  10      360.43      364.68     22.77 o 
 -10   0  10     1317.88     1413.96     56.10 o 
  -9   0  10       33.10       54.56     10.20 o 
  -8   0  10     4535.49     4641.65    202.79 o 
  -7   0  10     3986.21     4189.70     75.79 o 
  -6   0  10       61.91       65.08      8.27 o 
  -5   0  10     1096.90     1047.83     31.81 o 
  -4   0  10       37.95       18.20      8.84 o 
  -3   0  10      290.71      237.24     16.81 o 
  -2   0  10     3613.72     4171.54     84.66 o 
  -1   0  10     3134.47     3270.48     65.69 o 
   0   0  10     2820.20     2642.54     62.60 o 
   1   0  10       37.32       67.18      8.49 o 
   2   0  10     3141.80     2842.09     58.32 o 
   3   0  10     2083.85     2160.74     40.26 o 
   4   0  10     1065.90      976.72     25.97 o 
   5   0  10      149.31      119.47     10.92 o 
   6   0  10     3519.98     3681.94     96.21 o 
   7   0  10      104.98       93.27     16.02 o 
   8   0  10      227.50      238.19     24.90 o 
   9   0  10       72.37       79.94     10.63 o 
  10   0  10      111.42      100.36     13.97 o 
  11   0  10      256.16      256.33     26.93 o 
  12   0  10      101.90      114.07     16.20 o 
  13   0  10       80.58       92.86     21.08 o 
  14   0  10       28.59       29.35     13.24 o 
  15   0  10       35.17       54.32     13.89 o 
 -16   1  10       15.94       15.13      7.09 o 
 -15   1  10       85.23       65.30     10.31 o 
 -14   1  10       24.67       43.95     13.21 o 
 -13   1  10       33.74       27.40      6.18 o 
 -12   1  10      231.80      243.07     14.90 o 
 -11   1  10      522.47      576.97     15.36 o 
 -10   1  10      154.46      148.24      8.69 o 
  -9   1  10        9.98       11.93      4.60 o 
  -8   1  10      187.52      189.94     10.35 o 
  -7   1  10        0.54       11.22      4.38 o 
  -6   1  10      839.15      875.75     18.64 o 
  -5   1  10      127.51      126.24      6.88 o 
  -4   1  10     1037.99     1158.47     17.72 o 
  -3   1  10     1430.79     1391.05     26.05 o 
  -2   1  10      306.15      324.21      7.48 o 
  -1   1  10      975.51     1100.24     17.70 o 
   0   1  10       93.97      116.58      8.17 o 
   1   1  10     1322.64     1436.61     21.20 o 
   2   1  10      174.69      160.66      8.99 o 
   3   1  10     1683.86     1823.10     33.85 o 
   4   1  10      194.77      187.12      5.67 o 
   5   1  10      450.53      444.62     17.80 o 
   6   1  10        8.83       15.80      4.57 o 
   7   1  10      295.77      333.61     14.16 o 
   8   1  10      135.19      128.33      9.55 o 
   9   1  10      257.25      289.73     15.48 o 
  10   1  10      284.69      308.55     18.03 o 
  11   1  10      104.79       99.76     12.53 o 
  12   1  10       78.60       68.86      8.73 o 
  13   1  10       18.71       23.26      9.08 o 
  14   1  10        6.34       11.57     10.25 o 
  15   1  10       12.12       15.31      6.00 o 
 -16   2  10        0.05        9.18     12.49 o 
 -15   2  10       19.96       12.96      7.67 o 
 -14   2  10       33.43       30.75      8.90 o 
 -13   2  10       50.90       90.77     12.30 o 
 -12   2  10        2.43        5.58      7.83 o 
 -11   2  10       23.54       25.42     12.02 o 
 -10   2  10      108.84      105.43     11.68 o 
  -9   2  10        8.61       15.14      6.50 o 
  -8   2  10        6.92       21.14      7.47 o 
  -7   2  10        0.83        5.07      2.79 o 
  -6   2  10      400.30      443.49     15.22 o 
  -5   2  10       44.71       52.32      4.83 o 
  -4   2  10      182.63      191.22      5.63 o 
  -3   2  10      397.21      368.31     11.31 o 
  -2   2  10      630.82      720.73     17.72 o 
  -1   2  10      392.88      390.50     12.13 o 
   0   2  10        1.29        9.79      6.70 o 
   1   2  10      168.32      180.35      8.77 o 
   2   2  10        0.69        6.75      3.61 o 
   3   2  10      360.45      362.26     13.10 o 
   4   2  10       43.03       38.11      9.38 o 
   5   2  10        0.03        3.59      6.21 o 
   6   2  10       56.17       42.04      6.46 o 
   7   2  10       91.73      108.73     10.82 o 
   8   2  10        4.56        7.75      8.26 o 
   9   2  10        2.20       20.05      7.10 o 
  10   2  10      251.60      272.46     21.20 o 
  11   2  10        0.07        1.63      7.38 o 
  12   2  10        1.52       26.09     10.57 o 
  13   2  10       39.07       23.73      6.93 o 
  14   2  10       82.84       60.24     13.50 o 
 -14   3  10       50.19       35.26      7.94 o 
 -13   3  10       27.21       35.03      7.80 o 
 -12   3  10        7.02       16.93      7.15 o 
 -11   3  10      155.97      159.33     12.28 o 
 -10   3  10       23.49       22.25      8.68 o 
  -9   3  10        2.44       17.31      8.52 o 
  -8   3  10       26.16       17.77      6.72 o 
  -7   3  10       87.29       55.69      9.08 o 
  -6   3  10      108.27      103.30     10.73 o 
  -5   3  10       83.82       60.36     10.55 o 
  -4   3  10      584.80      607.71     26.16 o 
  -3   3  10       98.20       99.96     10.90 o 
  -2   3  10       91.77       84.94      8.14 o 
  -1   3  10        0.15        2.68      2.87 o 
   0   3  10      846.81      828.10     18.57 o 
   1   3  10       11.42        8.07      3.85 o 
   2   3  10      173.57      135.76      8.10 o 
   3   3  10       64.20       53.82      6.76 o 
   4   3  10        6.41        7.39      6.85 o 
   5   3  10        2.82       14.88      5.71 o 
   6   3  10        1.42       13.78      5.22 o 
   7   3  10      157.02      146.94     11.44 o 
   8   3  10        0.94       10.03      7.35 o 
   9   3  10      147.54      143.64     14.19 o 
  10   3  10        9.08        2.23      7.17 o 
  11   3  10       25.49       18.49      7.12 o 
  12   3  10       81.83       95.67     16.61 o 
  13   3  10       36.75       35.85      7.03 o 
 -12   4  10        0.45        2.27      6.20 o 
 -11   4  10        7.01        9.04     12.96 o 
 -10   4  10       19.11       27.18      7.73 o 
  -9   4  10       56.06       40.41     10.42 o 
  -8   4  10       36.20       31.59     13.24 o 
  -7   4  10        3.97       11.62      6.72 o 
  -6   4  10      128.51      136.01     15.08 o 
  -5   4  10        3.94        5.96      7.98 o 
  -4   4  10        0.55        9.03      6.99 o 
  -3   4  10       16.38       18.94      7.68 o 
  -2   4  10      127.94      123.50     12.85 o 
  -1   4  10       53.41       50.03      8.45 o 
   0   4  10        4.37       10.20      6.65 o 
   1   4  10       65.41       50.48     14.62 o 
   2   4  10       45.96       35.73      8.33 o 
   3   4  10        1.50        9.92      7.69 o 
   4   4  10       12.67       12.01      5.63 o 
   5   4  10        8.71        7.79      5.26 o 
   6   4  10        8.33        7.31      6.69 o 
   7   4  10        3.39       16.17      5.96 o 
   8   4  10       30.51       31.10      7.21 o 
   9   4  10        6.70        9.48      5.46 o 
  10   4  10        0.05       -0.87      5.21 o 
  -8   5  10       43.73       31.39      6.38 o 
  -7   5  10       88.03       91.71     16.49 o 
  -6   5  10       29.20       12.12      9.82 o 
  -5   5  10       23.00       15.14      8.25 o 
  -4   5  10       32.09       34.74      9.14 o 
  -3   5  10       55.01       44.78      7.47 o 
  -2   5  10       21.94       23.77      6.83 o 
  -1   5  10        0.21       10.04      7.61 o 
   0   5  10       56.47       69.16     11.70 o 
   1   5  10       81.58       56.87     11.66 o 
   2   5  10        0.69        6.06     11.45 o 
   3   5  10        4.57        5.62     11.73 o 
   4   5  10       88.79       76.36     13.28 o 
   5   5  10        1.49       21.82      8.33 o 
   6   5  10        0.32        4.37      7.61 o 
   7   5  10        6.40       -5.21     16.43 o 
 -16   1  11       20.66       20.42      7.92 o 
 -15   1  11      124.98      120.83     12.43 o 
 -14   1  11       93.57       80.94     11.85 o 
 -13   1  11       14.08       29.63      9.34 o 
 -12   1  11       34.66       31.92      6.63 o 
 -11   1  11      215.20      235.25     14.47 o 
 -10   1  11      399.01      400.85     13.17 o 
  -9   1  11       16.98       14.64      4.27 o 
  -8   1  11     1830.72     1941.15     53.52 o 
  -7   1  11       20.34       21.35      4.69 o 
  -6   1  11      176.35      188.77      9.60 o 
  -5   1  11      189.39      203.95      9.45 o 
  -4   1  11     1000.42     1067.08     25.88 o 
  -3   1  11      351.86      293.99     12.01 o 
  -2   1  11      109.08       95.15      6.91 o 
  -1   1  11     1478.96     1636.82     23.77 o 
   0   1  11      133.09      138.27      7.25 o 
   1   1  11        5.72       10.42      4.20 o 
   2   1  11      171.66      208.59      9.13 o 
   3   1  11     2177.59     2189.00     41.03 o 
   4   1  11       12.00        9.95      3.86 o 
   5   1  11      566.93      544.93     16.66 o 
   6   1  11      389.56      423.13     20.79 o 
   7   1  11       87.81      106.21     10.75 o 
   8   1  11        3.98       11.75      5.47 o 
   9   1  11       49.91       44.78      9.39 o 
  10   1  11      103.78      109.99     14.15 o 
  11   1  11      138.31      133.25     12.79 o 
  12   1  11      146.59      131.04     19.19 o 
  13   1  11       31.52       26.38      8.04 o 
  14   1  11       17.45       16.59      6.47 o 
 -15   2  11       15.50       14.16      8.23 o 
 -14   2  11      176.77      181.32     19.62 o 
 -13   2  11       85.71       71.37      9.94 o 
 -12   2  11       95.39       96.32     10.01 o 
 -11   2  11      223.86      252.98     16.02 o 
 -10   2  11      119.50      129.92     13.83 o 
  -9   2  11      105.19      100.34     11.20 o 
  -8   2  11        4.06       14.10      5.61 o 
  -7   2  11      505.72      531.92     28.50 o 
  -6   2  11      724.16      737.00     23.63 o 
  -5   2  11      825.89      862.74     25.11 o 
  -4   2  11      704.04      772.32     18.76 o 
  -3   2  11       28.18       16.55      3.66 o 
  -2   2  11      130.27      146.25      8.73 o 
  -1   2  11      291.55      283.52     11.91 o 
   0   2  11      836.64      802.20     23.00 o 
   1   2  11      618.47      622.87     19.24 o 
   2   2  11     1782.87     1834.08     48.59 o 
   3   2  11      130.39      129.24     10.51 o 
   4   2  11        4.51       -0.18      3.93 o 
   5   2  11        7.81       10.78      5.88 o 
   6   2  11      128.14      121.11     10.29 o 
   7   2  11      265.71      244.92     17.88 o 
   8   2  11      185.23      179.13     13.88 o 
   9   2  11      400.45      413.74     12.64 o 
  10   2  11       10.70       16.49      6.51 o 
  11   2  11        1.09       16.63      6.35 o 
  12   2  11       16.75       25.71      8.93 o 
  13   2  11       64.81       64.68      8.73 o 
 -14   3  11        5.92       12.52      6.52 o 
 -13   3  11      158.72      149.34     15.35 o 
 -12   3  11       10.37        2.43      7.18 o 
 -11   3  11       15.14       16.43      8.19 o 
 -10   3  11       36.88       44.89      9.49 o 
  -9   3  11       67.63       78.35     10.09 o 
  -8   3  11      102.15      117.94     13.36 o 
  -7   3  11       21.83       55.50      8.95 o 
  -6   3  11        1.66       14.92      5.64 o 
  -5   3  11        0.14        5.60      8.94 o 
  -4   3  11        6.90       14.41      5.58 o 
  -3   3  11        5.06        5.73      5.62 o 
  -2   3  11      456.95      497.64     24.21 o 
  -1   3  11       28.01       32.24      4.50 o 
   0   3  11       20.24        0.54      6.95 o 
   1   3  11        8.28       11.69      4.77 o 
   2   3  11        6.73       12.30      4.91 o 
   3   3  11        0.30        7.37      4.13 o 
   4   3  11       16.18       30.07      4.94 o 
   5   3  11       97.91      122.71     10.22 o 
   6   3  11        1.03        1.74      5.44 o 
   7   3  11       83.09       95.05     11.28 o 
   8   3  11       18.41       22.84      6.97 o 
   9   3  11       24.66       20.53      7.71 o 
  10   3  11       80.16       47.91      7.73 o 
  11   3  11      178.16      202.63     19.25 o 
  12   3  11        3.17       20.83      8.01 o 
 -11   4  11       39.81       44.80      8.66 o 
 -10   4  11       96.86       97.26     13.65 o 
  -9   4  11        5.67       -5.18      9.64 o 
  -8   4  11        2.36       11.04      9.63 o 
  -7   4  11       95.74       88.72     10.95 o 
  -6   4  11       77.26       73.13     12.93 o 
  -5   4  11        0.23        6.84      6.39 o 
  -4   4  11        1.72        7.12      7.06 o 
  -3   4  11      137.92      137.84     11.55 o 
  -2   4  11       47.01       64.28     15.05 o 
  -1   4  11       29.29       30.95      6.56 o 
   0   4  11       36.47       48.36     11.02 o 
   1   4  11       83.39       73.39     12.57 o 
   2   4  11        3.54       14.22      7.19 o 
   3   4  11        4.17        0.51      6.90 o 
   4   4  11       25.60       24.11      7.99 o 
   5   4  11        0.94       15.27      6.61 o 
   6   4  11       20.26       18.75      5.71 o 
   7   4  11        2.00        7.29      8.61 o 
   8   4  11       55.07       45.65      7.44 o 
   9   4  11       32.42       28.79      5.63 o 
  -7   5  11        0.56        3.48      7.40 o 
  -6   5  11        1.56       -6.50      6.50 o 
  -5   5  11        5.48        4.90      8.58 o 
  -4   5  11        0.08       -7.62      7.62 o 
  -3   5  11       15.04       13.59      7.85 o 
  -2   5  11        0.44       12.78      6.72 o 
  -1   5  11        0.69       -4.39      9.91 o 
   0   5  11        3.11       11.31      9.95 o 
   1   5  11       13.75       12.58      9.73 o 
   2   5  11       29.73       21.72      8.89 o 
   3   5  11        1.25       -4.32      8.37 o 
   4   5  11        0.05        1.84     12.63 o 
   5   5  11        2.46        6.03     15.97 o 
 -16   0  12        2.29       28.14     23.54 o 
 -15   0  12      148.09       97.19     19.96 o 
 -14   0  12        0.29       17.89      7.87 o 
 -13   0  12      209.67      236.62     17.99 o 
 -12   0  12        4.18       13.71      8.39 o 
 -11   0  12     1717.53     1910.00     36.74 o 
 -10   0  12       20.38       27.98      5.53 o 
  -9   0  12      138.25      169.50     15.84 o 
  -8   0  12     2188.25     2254.20     86.88 o 
  -7   0  12      640.25      687.10     23.42 o 
  -6   0  12       52.08       53.73     10.76 o 
  -5   0  12      287.55      262.39     19.29 o 
  -4   0  12     2219.98     2468.73     91.53 o 
  -3   0  12      175.58      194.21     14.81 o 
  -2   0  12      418.73      372.37     14.59 o 
  -1   0  12      304.25      363.81     13.69 o 
   0   0  12      524.69      504.17     18.90 o 
   1   0  12        5.62        8.84      5.27 o 
   2   0  12     1031.57      950.02     51.21 o 
   3   0  12     2261.75     2517.71    176.05 o 
   4   0  12       17.34       33.54      7.51 o 
   5   0  12     1364.01     1372.14     51.08 o 
   6   0  12       28.67       37.80     12.04 o 
   7   0  12      234.51      269.91     24.41 o 
   8   0  12      149.78      138.78     17.51 o 
   9   0  12      260.82      261.16     27.69 o 
  10   0  12      193.83      211.19     30.29 o 
  11   0  12      114.70      129.07     23.70 o 
  12   0  12      175.96      169.54     23.56 o 
  13   0  12        0.04       -0.26     13.74 o 
  14   0  12       31.80       28.82     13.64 o 
 -15   1  12      117.36      132.30     13.70 o 
 -14   1  12      151.75      151.88     14.07 o 
 -13   1  12       91.25       82.22     10.68 o 
 -12   1  12      105.68       95.27      9.07 o 
 -11   1  12      212.48      218.47     19.96 o 
 -10   1  12       11.83       17.69      4.89 o 
  -9   1  12      104.26      115.58      7.85 o 
  -8   1  12      583.65      631.74     22.75 o 
  -7   1  12      536.14      549.08     19.56 o 
  -6   1  12      110.55      141.79      9.68 o 
  -5   1  12      936.47      956.79     20.91 o 
  -4   1  12        3.60       11.52      5.12 o 
  -3   1  12       12.13       13.63      5.84 o 
  -2   1  12      129.36      166.50     10.85 o 
  -1   1  12      971.86     1037.12     31.92 o 
   0   1  12      208.30      174.69      9.69 o 
   1   1  12       94.57      119.83      7.59 o 
   2   1  12      588.11      588.06     18.66 o 
   3   1  12      114.72      114.39      8.17 o 
   4   1  12      178.93      144.87     10.37 o 
   5   1  12        9.25        5.48      4.03 o 
   6   1  12      157.78      175.23     13.34 o 
   7   1  12      304.99      353.51     40.84 o 
   8   1  12        6.47        1.06      7.53 o 
   9   1  12      160.33      152.42     13.02 o 
  10   1  12        6.58       17.71      7.67 o 
  11   1  12       27.09       16.19      7.72 o 
  12   1  12        0.66        9.13      9.92 o 
  13   1  12       34.44       38.14     10.83 o 
 -14   2  12       20.04       15.78      8.61 o 
 -13   2  12       39.87       41.98      8.69 o 
 -12   2  12        0.31       14.50      7.73 o 
 -11   2  12       20.23       34.45      7.67 o 
 -10   2  12        5.72       14.41      7.26 o 
  -9   2  12        0.52       11.52      6.44 o 
  -8   2  12       75.05       72.30      8.51 o 
  -7   2  12      155.37      162.18     16.19 o 
  -6   2  12        7.37        7.69      4.66 o 
  -5   2  12       31.00       33.58      5.20 o 
  -4   2  12      207.79      188.57     10.06 o 
  -3   2  12       63.87       73.71      6.83 o 
  -2   2  12      123.77      120.14      7.19 o 
  -1   2  12        3.37        3.26      4.88 o 
   0   2  12      517.64      519.48     13.63 o 
   1   2  12       28.30       35.12      5.44 o 
   2   2  12       12.11       23.73      6.42 o 
   3   2  12        0.07        0.74      5.19 o 
   4   2  12       60.21       55.21     16.16 o 
   5   2  12       13.05       10.58      5.03 o 
   6   2  12       24.64       24.02      4.35 o 
   7   2  12       71.93       47.31      7.10 o 
   8   2  12       57.70       67.49      7.40 o 
   9   2  12       15.60       18.02      7.56 o 
  10   2  12        0.41        5.83      8.44 o 
  11   2  12       99.13       93.77     12.36 o 
  12   2  12       23.30       21.36      9.21 o 
  13   2  12        1.24        4.51      6.68 o 
 -13   3  12        9.30       10.05      7.24 o 
 -12   3  12        9.31       19.60      6.99 o 
 -11   3  12        0.47       11.15      8.64 o 
 -10   3  12       36.38       27.84      8.19 o 
  -9   3  12        3.09       21.41      7.97 o 
  -8   3  12       48.67       53.31     16.84 o 
  -7   3  12       95.81       80.73     11.02 o 
  -6   3  12        1.70       11.89      7.78 o 
  -5   3  12      122.04      121.15     12.52 o 
  -4   3  12       53.14       29.76      7.89 o 
  -3   3  12       59.21       42.87      7.50 o 
  -2   3  12       18.49       24.30      6.95 o 
  -1   3  12      352.13      319.01     19.10 o 
   0   3  12        3.17        5.02      4.33 o 
   1   3  12       26.81       28.70      4.29 o 
   2   3  12       20.09       16.84      8.11 o 
   3   3  12        3.32        8.09      5.98 o 
   4   3  12       43.54       45.96      6.48 o 
   5   3  12       29.89       31.64      6.12 o 
   6   3  12       53.86       41.11      8.42 o 
   7   3  12        0.85       -1.46      6.75 o 
   8   3  12        2.61        2.07      5.27 o 
   9   3  12       29.76       21.43      8.36 o 
  10   3  12       87.09       73.70     10.59 o 
  11   3  12        4.73        9.07      6.07 o 
 -10   4  12        9.73       11.49      7.76 o 
  -9   4  12        2.04       19.42      7.08 o 
  -8   4  12        0.58        7.48     13.32 o 
  -7   4  12        3.28       23.77      8.96 o 
  -6   4  12       39.08       36.11     11.53 o 
  -5   4  12       45.12       30.00      8.28 o 
  -4   4  12        2.75       20.75      6.42 o 
  -3   4  12       37.87       32.96      7.24 o 
  -2   4  12        6.56       16.88      7.26 o 
  -1   4  12        1.59       26.29      9.85 o 
   0   4  12       14.65       24.50      8.96 o 
   1   4  12       46.25       44.50     11.47 o 
   2   4  12       98.33       98.52     14.18 o 
   3   4  12        1.41       13.11      9.96 o 
   4   4  12       77.79       73.35      9.14 o 
   5   4  12        6.60       11.89      6.74 o 
   6   4  12        8.66        6.69      8.38 o 
   7   4  12        7.79       13.22      6.74 o 
   8   4  12       38.41       36.04      6.53 o 
  -5   5  12        0.37       -2.16      7.95 o 
  -4   5  12        1.55       12.25      7.36 o 
  -3   5  12       43.54       38.42     10.31 o 
  -2   5  12       45.77       41.74     10.23 o 
  -1   5  12        0.40        4.31      6.98 o 
   0   5  12        0.14        4.23      8.53 o 
   1   5  12       35.26       40.13      9.63 o 
   2   5  12       23.29       27.53      9.92 o 
   3   5  12       36.19       44.95      9.86 o 
 -15   1  13       11.64       15.01      8.18 o 
 -14   1  13      176.25      167.89     14.83 o 
 -13   1  13       30.30       30.97      8.35 o 
 -12   1  13       51.36       53.49     11.68 o 
 -11   1  13      426.51      397.72     23.34 o 
 -10   1  13       11.43       12.85      5.94 o 
  -9   1  13       18.61       22.33      5.27 o 
  -8   1  13       42.42       38.40      4.55 o 
  -7   1  13      645.60      627.53     26.40 o 
  -6   1  13       83.07       77.83      7.15 o 
  -5   1  13      449.19      425.87     17.02 o 
  -4   1  13      476.68      506.51     17.34 o 
  -3   1  13        7.48       15.27      4.15 o 
  -2   1  13       33.80       31.30      5.78 o 
  -1   1  13      103.73       84.69      7.82 o 
   0   1  13      913.71      869.76     19.33 o 
   1   1  13       16.16       20.80      4.58 o 
   2   1  13     1166.59     1114.95     31.31 o 
   3   1  13       48.59       41.63      6.67 o 
   4   1  13      153.72      148.46     11.92 o 
   5   1  13      231.07      235.39     16.02 o 
   6   1  13      177.18      163.15     14.47 o 
   7   1  13       94.18       86.77     12.84 o 
   8   1  13       23.82       17.98      5.82 o 
   9   1  13      274.07      254.09     21.23 o 
  10   1  13        0.42       -0.40      8.16 o 
  11   1  13        7.98       13.70      8.13 o 
  12   1  13       27.20       28.52     10.18 o 
  13   1  13       48.07       51.06     11.17 o 
 -14   2  13       45.36       42.76      7.62 o 
 -13   2  13       14.87       13.63      7.64 o 
 -12   2  13       26.99       34.54      9.35 o 
 -11   2  13      108.10      102.33     13.25 o 
 -10   2  13       92.62       93.23      9.83 o 
  -9   2  13       80.73       59.50      9.98 o 
  -8   2  13      321.28      330.22     20.92 o 
  -7   2  13       26.08       32.93     10.12 o 
  -6   2  13       60.34       78.20      9.44 o 
  -5   2  13       17.93       19.04      3.58 o 
  -4   2  13      238.03      221.03     11.81 o 
  -3   2  13        4.47        8.82      2.95 o 
  -2   2  13      364.49      343.85     14.38 o 
  -1   2  13      352.00      412.84     16.22 o 
   0   2  13       17.18       34.81      5.66 o 
   1   2  13       26.20       19.01      5.25 o 
   2   2  13       57.03       61.58      8.96 o 
   3   2  13        8.09       15.19      6.60 o 
   4   2  13      328.13      387.05     29.01 o 
   5   2  13       36.58       43.48      7.50 o 
   6   2  13      208.50      230.64     14.12 o 
   7   2  13        0.84       -4.20      6.73 o 
   8   2  13        0.84        2.45      9.11 o 
   9   2  13        2.25       13.82      6.36 o 
  10   2  13       44.94       33.35      7.57 o 
  11   2  13        5.26        8.69      6.88 o 
  12   2  13      108.17       89.66     11.11 o 
 -12   3  13       20.48       34.39      7.22 o 
 -11   3  13        2.32        1.39      9.17 o 
 -10   3  13       92.40       99.73     13.43 o 
  -9   3  13        4.65        1.09      7.89 o 
  -8   3  13        2.49        5.01      8.18 o 
  -7   3  13       45.01       49.08     10.45 o 
  -6   3  13      232.61      233.98     17.43 o 
  -5   3  13      156.49      152.98     13.84 o 
  -4   3  13        2.03        3.15      6.72 o 
  -3   3  13      359.11      388.12     25.02 o 
  -2   3  13       10.63       -3.25      6.17 o 
  -1   3  13        5.69        9.40      4.52 o 
   0   3  13       27.36       34.64     10.14 o 
   1   3  13      153.17      176.26     20.57 o 
   2   3  13      175.58      165.82     10.24 o 
   3   3  13       64.56       69.29      8.52 o 
   4   3  13        8.77       19.13      5.63 o 
   5   3  13       27.93       27.84      5.33 o 
   6   3  13        4.38        3.64      9.34 o 
   7   3  13        1.44       18.70      6.16 o 
   8   3  13       85.14       80.69      9.15 o 
   9   3  13        7.53        9.38      5.39 o 
  10   3  13        8.00       15.90      7.33 o 
  -9   4  13       43.86       25.58      7.98 o 
  -8   4  13       15.00       26.14      8.70 o 
  -7   4  13        1.32        9.80      8.52 o 
  -6   4  13       82.28       82.19     11.71 o 
  -5   4  13       26.54       27.78      8.00 o 
  -4   4  13       93.52       88.53     10.73 o 
  -3   4  13        8.24       11.37      8.42 o 
  -2   4  13       19.06       15.97     16.47 o 
  -1   4  13       47.41       43.65     12.44 o 
   0   4  13       85.28      114.70     12.51 o 
   1   4  13        0.60        1.19      8.98 o 
   2   4  13       10.87       15.32     11.40 o 
   3   4  13      101.25       83.08     15.68 o 
   4   4  13       52.48       74.21     13.50 o 
   5   4  13        0.31        5.35      7.28 o 
   6   4  13       13.73       19.12      8.24 o 
   7   4  13       44.32       45.55      9.80 o 
 -14   0  14      255.40      209.78     35.40 o 
 -13   0  14       73.02       77.84     16.06 o 
 -12   0  14      269.71      223.91     24.72 o 
 -11   0  14      147.28      107.93      9.85 o 
 -10   0  14        7.33        9.03      7.73 o 
  -9   0  14        9.30       15.17      7.00 o 
  -8   0  14      735.14      752.05     35.20 o 
  -7   0  14      825.72      861.64     23.85 o 
  -6   0  14       46.79       54.42      8.41 o 
  -5   0  14      963.71      971.79     39.61 o 
  -4   0  14      178.56      190.49     17.92 o 
  -3   0  14      137.63      119.08     16.58 o 
  -2   0  14       76.02       94.61     11.22 o 
  -1   0  14     1456.99     1493.64     57.97 o 
   0   0  14      417.81      391.33     24.62 o 
   1   0  14       29.38       31.37      7.24 o 
   2   0  14     2837.96     3334.83    109.78 o 
   3   0  14       70.06       36.54      8.76 o 
   4   0  14       31.26       12.50      7.66 o 
   5   0  14       48.68       53.82     11.70 o 
   6   0  14      694.48      820.00     45.48 o 
   7   0  14       15.55       12.09     10.59 o 
   8   0  14      109.97      110.54     36.05 o 
   9   0  14      164.63      185.28     19.75 o 
  10   0  14        0.08        6.10      8.43 o 
  11   0  14        1.25       29.06     10.41 o 
  12   0  14       16.85       39.45      9.92 o 
 -14   1  14        0.31       -2.02      8.27 o 
 -13   1  14        5.07       19.56      6.80 o 
 -12   1  14        5.48       13.21      7.50 o 
 -11   1  14       40.07       49.31      8.12 o 
 -10   1  14       91.48       93.24     10.55 o 
  -9   1  14       12.23        8.38      6.29 o 
  -8   1  14      186.43      180.18      9.33 o 
  -7   1  14       57.45       55.28      5.74 o 
  -6   1  14        1.80        8.47      6.00 o 
  -5   1  14      207.16      195.67     10.76 o 
  -4   1  14      170.11      198.70     12.22 o 
  -3   1  14        9.97        9.04      4.63 o 
  -2   1  14      400.12      477.48     18.99 o 
  -1   1  14      134.22      165.37     10.63 o 
   0   1  14        0.70        4.31      6.69 o 
   1   1  14       39.76       37.80      5.93 o 
   2   1  14      103.19      113.67     10.60 o 
   3   1  14      343.66      336.55     16.76 o 
   4   1  14       22.41       31.48      6.32 o 
   5   1  14      118.99      125.28     13.59 o 
   6   1  14       37.95       53.44      7.72 o 
   7   1  14        4.81       -2.77     11.10 o 
   8   1  14        4.92        2.23      7.19 o 
   9   1  14      118.50      135.26     15.74 o 
  10   1  14        7.09       15.37      8.05 o 
  11   1  14       35.49       36.11      9.88 o 
  12   1  14       49.63       47.99     11.46 o 
 -13   2  14       52.96       71.06     16.99 o 
 -12   2  14        0.95       -2.01      7.52 o 
 -11   2  14        0.47       -0.58     12.91 o 
 -10   2  14       59.96       35.12      9.43 o 
  -9   2  14       46.14       40.58      8.18 o 
  -8   2  14        8.36       18.24      8.30 o 
  -7   2  14       39.32       40.91     10.54 o 
  -6   2  14       39.88       56.79      7.91 o 
  -5   2  14        2.32       15.89      7.03 o 
  -4   2  14       12.12       16.32      5.05 o 
  -3   2  14      228.96      243.12     10.46 o 
  -2   2  14       59.43       79.04      8.57 o 
  -1   2  14       11.87       11.55      5.44 o 
   0   2  14       24.77       16.84      5.38 o 
   1   2  14        0.75       10.37      4.84 o 
   2   2  14        9.49       11.96      3.93 o 
   3   2  14       81.81       79.72      8.24 o 
   4   2  14        8.59       14.73      5.43 o 
   5   2  14       27.26       13.63      5.77 o 
   6   2  14       24.97       17.37      5.64 o 
   7   2  14        4.48        8.66      6.47 o 
   8   2  14       14.30       16.74      7.78 o 
   9   2  14       15.68       23.50     12.81 o 
  10   2  14       68.28       52.24      7.91 o 
  11   2  14        1.23        3.33      8.99 o 
 -11   3  14      106.28       93.64     11.40 o 
 -10   3  14       16.31       13.96      7.85 o 
  -9   3  14        4.98       15.74      7.86 o 
  -8   3  14       27.15       37.81     10.22 o 
  -7   3  14       53.67       24.43      9.40 o 
  -6   3  14       29.66       31.62      9.77 o 
  -5   3  14        4.84        8.04      6.18 o 
  -4   3  14      196.73      154.29     20.28 o 
  -3   3  14        2.20        4.19      6.76 o 
  -2   3  14       19.69       11.60      6.46 o 
  -1   3  14       11.01       22.18     10.12 o 
   0   3  14       68.98       60.02     11.28 o 
   1   3  14        8.50        9.03      7.79 o 
   2   3  14       69.03       51.52      8.29 o 
   3   3  14       64.29       50.00      9.02 o 
   4   3  14        3.08       10.74      7.40 o 
   5   3  14       25.93       27.90      6.01 o 
   6   3  14        2.98        5.86      6.20 o 
   7   3  14       22.67       13.77      7.06 o 
   8   3  14        3.94       26.35      7.74 o 
   9   3  14       79.88       47.06     13.35 o 
  -8   4  14       15.65       24.12     11.77 o 
  -7   4  14        8.73        8.89      9.64 o 
  -6   4  14       29.08       16.02      7.13 o 
  -5   4  14        0.73        5.89      5.87 o 
  -4   4  14       66.99       89.36     15.35 o 
  -3   4  14        1.91        4.66     11.68 o 
  -2   4  14       13.79        4.94      7.57 o 
  -1   4  14       10.11       17.13      6.93 o 
   0   4  14       25.74       60.34     13.98 o 
   1   4  14        0.54       -7.78     10.09 o 
   2   4  14        3.23       10.42      9.57 o 
   3   4  14        1.65        8.80      8.18 o 
   4   4  14        3.36       28.68     10.45 o 
   5   4  14        6.87        7.27      8.85 o 
 -13   1  15        2.21       14.68      6.60 o 
 -12   1  15       26.19       19.87      7.67 o 
 -11   1  15       42.84       52.82     11.22 o 
 -10   1  15       61.57       53.59      8.06 o 
  -9   1  15        7.87        5.26      6.00 o 
  -8   1  15      243.51      223.49     16.79 o 
  -7   1  15       50.68       53.24      6.90 o 
  -6   1  15       10.21       11.55      5.19 o 
  -5   1  15      207.39      222.28     14.78 o 
  -4   1  15      145.73      122.90      9.06 o 
  -3   1  15       76.63       71.99     10.19 o 
  -2   1  15        8.23       17.45      4.13 o 
  -1   1  15      534.28      559.22     14.97 o 
   0   1  15       19.90       20.86      3.98 o 
   1   1  15        8.15       21.88      5.55 o 
   2   1  15       73.76       86.92      9.67 o 
   3   1  15      101.16       84.45      9.13 o 
   4   1  15        1.06       11.16      6.90 o 
   5   1  15      119.93      109.40     12.83 o 
   6   1  15      105.52      104.77     11.52 o 
   7   1  15        5.46       17.85      7.44 o 
   8   1  15        5.19        3.45      7.59 o 
   9   1  15        0.54        9.88      9.27 o 
  10   1  15       33.30       36.54      9.69 o 
 -12   2  15        3.86       12.04      6.18 o 
 -11   2  15      165.83      160.07     15.88 o 
 -10   2  15       71.73       62.18      9.12 o 
  -9   2  15        0.78       15.51      6.32 o 
  -8   2  15        1.93        3.80      7.84 o 
  -7   2  15      104.70      105.39     11.01 o 
  -6   2  15       20.99       15.14      7.70 o 
  -5   2  15      576.73      542.12     31.33 o 
  -4   2  15       85.13       97.94      9.76 o 
  -3   2  15       10.67        7.05      3.76 o 
  -2   2  15      207.78      218.02     14.75 o 
  -1   2  15      122.48      119.11     10.76 o 
   0   2  15       22.57       10.54      5.11 o 
   1   2  15       72.67       64.24      7.41 o 
   2   2  15      395.20      392.21     15.87 o 
   3   2  15      112.27       88.89      9.85 o 
   4   2  15       11.43       11.91      5.19 o 
   5   2  15       33.76       51.59      9.63 o 
   6   2  15        4.74        8.68      9.03 o 
   7   2  15        5.02       13.10      6.55 o 
   8   2  15       46.27       49.07      9.54 o 
   9   2  15      113.10      117.86     15.92 o 
 -10   3  15        1.22       15.47      5.54 o 
  -9   3  15       18.04       21.45      8.82 o 
  -8   3  15        1.30        7.61      5.75 o 
  -7   3  15      100.90       99.89     12.79 o 
  -6   3  15       12.77       18.82      9.33 o 
  -5   3  15        0.73        9.46      6.74 o 
  -4   3  15       56.29       56.66      8.16 o 
  -3   3  15        0.10        3.39     10.60 o 
  -2   3  15       18.63       10.14      9.41 o 
  -1   3  15       10.88        8.96      8.56 o 
   0   3  15       64.45      113.12     25.62 o 
   1   3  15       10.40       31.34     10.75 o 
   2   3  15        1.47        7.89      6.86 o 
   3   3  15       28.63       21.47      7.51 o 
   4   3  15       17.51       20.23      7.85 o 
   5   3  15       36.23       16.23      7.47 o 
   6   3  15       13.29        2.39     10.09 o 
   7   3  15       38.97       40.07      7.55 o 
  -5   4  15        1.58        7.13      9.03 o 
  -4   4  15       20.88       13.38      8.56 o 
  -3   4  15       48.56       54.18     10.99 o 
  -2   4  15        1.32       13.43      8.12 o 
  -1   4  15        2.38        6.59     12.23 o 
   0   4  15       27.58       23.75      9.07 o 
   1   4  15       36.51       19.56     10.60 o 
   2   4  15        9.07       22.39      9.90 o 
   3   4  15        3.44       -9.29      9.95 o 
 -12   0  16       15.01       20.61      8.70 o 
 -11   0  16      160.97      129.05     23.93 o 
 -10   0  16       43.15       34.67      9.86 o 
  -9   0  16       29.11       37.13      9.18 o 
  -8   0  16      267.29      285.33     30.48 o 
  -7   0  16        1.23       12.22      7.63 o 
  -6   0  16        0.67        3.68      7.27 o 
  -5   0  16       36.50       35.48     10.81 o 
  -4   0  16      400.96      436.58     40.74 o 
  -3   0  16        7.36        0.95      8.46 o 
  -2   0  16      224.09      226.89     14.89 o 
  -1   0  16      212.10      203.33     22.88 o 
   0   0  16       27.67       18.84      8.61 o 
   1   0  16        0.47       18.36     13.14 o 
   2   0  16      197.81      174.88     15.35 o 
   3   0  16      191.77      240.68     60.06 o 
   4   0  16        2.61       16.56     10.53 o 
   5   0  16      178.50      172.06     25.22 o 
   6   0  16       54.77       73.96     37.94 o 
   7   0  16       25.97       19.19     11.19 o 
   8   0  16        4.13       16.97     14.01 o 
   9   0  16       95.69       84.01     16.89 o 
 -12   1  16       45.46       31.02      6.62 o 
 -11   1  16       56.02       44.26      7.44 o 
 -10   1  16        0.25        5.60      8.01 o 
  -9   1  16        0.19        1.93      6.11 o 
  -8   1  16      125.03      102.07     11.11 o 
  -7   1  16       10.78       17.12      6.20 o 
  -6   1  16       20.02       26.97      5.46 o 
  -5   1  16      428.73      481.63     22.01 o 
  -4   1  16        6.54        7.63      5.20 o 
  -3   1  16      149.74      171.83     11.00 o 
  -2   1  16        0.01        8.25      6.30 o 
  -1   1  16      154.66      156.16      8.88 o 
   0   1  16        4.07       -1.76      6.23 o 
   1   1  16       20.13       24.94      6.14 o 
   2   1  16      150.60      185.79     13.85 o 
   3   1  16      159.73      178.09     14.90 o 
   4   1  16        0.43       17.95      7.69 o 
   5   1  16        2.47       -1.68      8.49 o 
   6   1  16        7.78       18.18     15.02 o 
   7   1  16        7.90        9.42      6.49 o 
   8   1  16       28.93       37.99      7.99 o 
   9   1  16       26.90       34.15      8.65 o 
 -10   2  16        0.96       21.11      6.93 o 
  -9   2  16        5.20        9.17      6.56 o 
  -8   2  16        0.81        9.40     10.90 o 
  -7   2  16      145.48      129.70     14.52 o 
  -6   2  16       11.17       11.17      7.43 o 
  -5   2  16       22.64       23.39      6.62 o 
  -4   2  16      127.79      123.17     23.80 o 
  -3   2  16        8.38       14.05      8.25 o 
  -2   2  16       10.87        6.85      7.47 o 
  -1   2  16       10.65       12.15      5.21 o 
   0   2  16      154.85      149.26      9.71 o 
   1   2  16        1.05       15.07      6.54 o 
   2   2  16        3.89        3.86      5.55 o 
   3   2  16       15.87       22.87      5.83 o 
   4   2  16       12.96       11.25      8.24 o 
   5   2  16        0.78       -2.41     10.85 o 
   6   2  16        0.77       14.67      6.70 o 
   7   2  16       33.11       40.88      7.38 o 
   8   2  16        7.83       15.26      6.53 o 
  -8   3  16       35.10       48.21      8.25 o 
  -7   3  16       70.47       42.38     11.43 o 
  -6   3  16        7.07       17.41      7.57 o 
  -5   3  16       49.78       40.22      7.85 o 
  -4   3  16        1.32       14.13     10.18 o 
  -3   3  16       21.85       25.06     10.19 o 
  -2   3  16        3.31        6.38      8.06 o 
  -1   3  16       65.36       43.17     10.24 o 
   0   3  16       17.63       31.55     10.46 o 
   1   3  16        5.08       -4.68      9.58 o 
   2   3  16       26.77       31.49      8.59 o 
   3   3  16        7.06        8.36      8.42 o 
   4   3  16        0.09        5.09      5.80 o 
   5   3  16        2.62       -4.72      8.18 o 
 -10   1  17       11.24       15.98      7.57 o 
  -9   1  17       22.43       28.64      9.32 o 
  -8   1  17        0.53        9.44      7.02 o 
  -7   1  17       83.15       86.92     11.69 o 
  -6   1  17        6.92        5.83      6.17 o 
  -5   1  17       89.06       80.44      6.43 o 
  -4   1  17      196.51      185.14     11.11 o 
  -3   1  17        9.13        7.30      4.57 o 
  -2   1  17       63.05       65.40      7.45 o 
  -1   1  17        0.45       -5.19      5.89 o 
   0   1  17       94.85       64.55      9.97 o 
   1   1  17        0.88        8.59      4.73 o 
   2   1  17      210.55      178.33     15.58 o 
   3   1  17       58.00       70.01      8.74 o 
   4   1  17        4.95       29.18      8.48 o 
   5   1  17       50.02       60.42     10.83 o 
   6   1  17       10.48        7.72      5.29 o 
   7   1  17       15.12       13.35     12.83 o 
   8   1  17        2.20       18.55      7.41 o 
  -9   2  17        4.52       16.25      6.01 o 
  -8   2  17       93.79       78.58     12.07 o 
  -7   2  17       51.47       50.38      9.17 o 
  -6   2  17       18.58       11.23      7.91 o 
  -5   2  17       35.86       21.36      7.71 o 
  -4   2  17        2.27        6.63      8.85 o 
  -3   2  17        0.44        4.96      8.92 o 
  -2   2  17        7.30       12.27      8.58 o 
  -1   2  17      108.37      108.88     15.23 o 
   0   2  17       43.93       60.61      9.42 o 
   1   2  17        0.73        8.64      5.61 o 
   2   2  17       25.85       34.94      7.65 o 
   3   2  17        2.71        5.52      5.86 o 
   4   2  17        1.60       12.53      6.37 o 
   5   2  17       30.87       20.12      7.99 o 
   6   2  17       21.49       24.10      7.85 o 
  -5   3  17        0.65        5.63     11.73 o 
  -4   3  17        5.69       15.71      8.41 o 
  -3   3  17       82.92      109.74     17.73 o 
  -2   3  17       12.62        1.57      7.32 o 
  -1   3  17        3.60       21.78      8.50 o 
   0   3  17        3.42        9.41     11.60 o 
   1   3  17       18.14       16.32      6.50 o 
   2   3  17        0.49       10.62      8.75 o 
   3   3  17       11.79        3.95     13.72 o 
  -9   0  18        4.33        7.87      5.81 o 
  -8   0  18       25.93       15.08      7.34 o 
  -7   0  18      109.60       82.85     13.56 o 
  -6   0  18        3.82       27.60      8.72 o 
  -5   0  18      315.09      353.52     48.56 o 
  -4   0  18       99.79      105.31     16.00 o 
  -3   0  18        5.16       15.32      9.24 o 
  -2   0  18       99.06       93.38     13.60 o 
  -1   0  18      127.59      108.36     23.95 o 
   0   0  18       22.84       15.45     12.25 o 
   1   0  18        2.09       -3.35     24.88 o 
   2   0  18      248.93      244.83     37.43 o 
   3   0  18       59.94       58.21     12.76 o 
   4   0  18       10.73       14.66     10.01 o 
   5   0  18        2.27       14.44      7.73 o 
   6   0  18       38.19       44.22     12.71 o 
  -8   1  18       47.97       40.13      6.77 o 
  -7   1  18       29.94       25.15      7.49 o 
  -6   1  18        6.86        7.56      5.74 o 
  -5   1  18        7.30        6.10      5.12 o 
  -4   1  18       20.72       22.33      5.37 o 
  -3   1  18        1.70        9.00      6.23 o 
  -2   1  18       45.71       36.23      5.49 o 
  -1   1  18       31.46       28.53      6.94 o 
   0   1  18        5.50       17.20      6.52 o 
   1   1  18        2.37        2.12      8.85 o 
   2   1  18       23.42       13.56      8.32 o 
   3   1  18        7.97       10.30      5.06 o 
   4   1  18        0.35        1.80      9.52 o 
   5   1  18       52.23       62.34      8.92 o 
   6   1  18        0.41        2.66      7.88 o 
  -6   2  18       16.37       19.69      6.65 o 
  -5   2  18       14.67       -9.72      9.72 o 
  -4   2  18       13.96        7.73      8.76 o 
  -3   2  18       35.28       31.44      8.44 o 
  -2   2  18        9.25        4.64      7.91 o 
  -1   2  18       29.79       18.87     11.65 o 
   0   2  18        0.04       -2.15      8.92 o 
   1   2  18        6.42       14.33     10.31 o 
   2   2  18        5.29       10.45      6.86 o 
   3   2  18       29.58       37.21      7.58 o 
   4   2  18        1.96       24.17      5.68 o 
  -6   1  19        1.69       -0.28      6.72 o 
  -5   1  19       80.26       56.53      8.93 o 
  -4   1  19       24.11       34.04      8.35 o 
  -3   1  19        0.19       16.43      6.40 o 
  -2   1  19        1.14        9.84      5.22 o 
  -1   1  19       75.14       64.94     13.17 o 
   0   1  19        0.45        5.96      6.33 o 
   1   1  19        3.13       15.70     10.67 o 
   2   1  19        1.63       13.82     11.70 o 
   3   1  19        2.09        7.37      6.89 o 
                                                 
